# Supplementary material for: 3-Dimethyl­amino-1-(4-methyl­phen­yl)prop-2-en-1-one
Source: Acta Crystallogr Sect E Struct Rep Online. 2009 Dec 4;66(Pt 1):o2. doi: 10.1107/S1600536809048879 (PMC2980110; doi:10.1107/S1600536809048879)
Supplement: Supplementary file 2 [file e-66-000o2-Isup2.hkl]

# 
# h,k,l, Fc-squared, Fo-squared, sigma(Fo-squared) and status flag 
# 
data_I
_shelx_title ' 09201m in P-1                    P21/c' 
_shelx_refln_list_code          4 
_shelx_F_calc_maximum      200.95 
_exptl_crystal_F_000       407.93 
_reflns_d_resolution_high  0.7819 
 
loop_ 
 _symmetry_equiv_pos_as_xyz 
 'x, y, z' 
 '-x, y+1/2, -z+1/2' 
 '-x, -y, -z' 
 'x, -y-1/2, z-1/2' 
 
_cell_length_a     8.7918 
_cell_length_b     5.9506 
_cell_length_c    20.7890 
_cell_angle_alpha  90.000 
_cell_angle_beta   99.300 
_cell_angle_gamma  90.000 
 
_shelx_F_squared_multiplier     1.000 
 
loop_ 
 _refln_index_h 
 _refln_index_k 
 _refln_index_l 
 _refln_F_squared_calc 
 _refln_F_squared_meas 
 _refln_F_squared_sigma 
 _refln_observed_status 
   1   0   0      143.28      155.12      2.98 o 
   2   0   0      848.34      899.26     11.08 o 
   3   0   0     1306.83     1368.15     16.70 o 
   4   0   0     1719.44     1984.45     24.16 o 
   5   0   0      153.25      139.55      2.34 o 
   6   0   0      486.34      480.62      6.58 o 
   7   0   0       13.57       11.27      1.52 o 
   8   0   0       52.06       58.98      3.25 o 
   9   0   0        4.11        3.51      2.06 o 
   1   1   0      135.41      144.74      1.74 o 
   2   1   0      259.54      261.00      3.11 o 
   3   1   0       89.79      113.01      1.26 o 
   4   1   0      953.67     1013.84      8.95 o 
   5   1   0       57.75       67.25      1.03 o 
   6   1   0       13.36       10.54      0.58 o 
   7   1   0      761.10      756.43      8.65 o 
   8   1   0       56.51       50.22      2.24 o 
   9   1   0        1.29        0.45      1.93 o 
  10   1   0        1.14       -2.03      2.03 o 
   0   2   0      162.49      178.90      3.01 o 
   1   2   0     1226.79     1257.51     14.98 o 
   2   2   0       19.17       25.29      0.68 o 
   3   2   0     1492.48     1701.98     17.93 o 
   4   2   0       29.49       27.21      1.62 o 
   5   2   0      128.31      121.87      1.98 o 
   6   2   0        8.51        7.79      0.91 o 
   7   2   0       21.46       24.13      1.07 o 
   8   2   0       64.43       59.36      3.54 o 
   9   2   0        0.33       -0.32      1.90 o 
  10   2   0        0.93        3.74      2.35 o 
   1   3   0      804.60      975.36     11.96 o 
   2   3   0       12.61        8.64      1.45 o 
   3   3   0        1.83        0.18      0.50 o 
   4   3   0       52.74       55.12      2.11 o 
   5   3   0      362.07      326.46     23.71 o 
   6   3   0       46.95       44.70      3.30 o 
   7   3   0        0.17       -0.84      0.84 o 
   8   3   0        0.68       -1.48      1.77 o 
   9   3   0       15.97       18.21      3.00 o 
  10   3   0       35.05       40.77      3.74 o 
   0   4   0        5.41        3.13      1.16 o 
   1   4   0       19.29       13.46      1.07 o 
   2   4   0        2.17        0.79      0.94 o 
   3   4   0       33.48       30.34      1.17 o 
   4   4   0       20.27       21.24      1.39 o 
   5   4   0      223.45      219.39      3.75 o 
   6   4   0       23.29       17.24      1.34 o 
   7   4   0        0.00       -1.01      1.01 o 
   8   4   0        8.18        9.89      2.38 o 
   9   4   0        5.63        3.54      2.45 o 
   1   5   0       40.31       35.59      1.75 o 
   2   5   0      368.95      367.62      6.84 o 
   3   5   0        7.47        6.21      1.24 o 
   4   5   0       51.34       50.27      1.69 o 
   5   5   0        3.66        0.89      1.03 o 
   6   5   0        4.80        3.40      1.20 o 
   7   5   0        4.11        2.52      1.56 o 
   8   5   0        6.80       11.44      2.74 o 
   0   6   0       81.18       76.25      3.80 o 
   1   6   0      244.06      235.95      5.24 o 
   2   6   0       78.53       75.04      3.06 o 
   3   6   0       46.90       46.46      2.27 o 
   4   6   0        1.04        0.71      1.39 o 
   5   6   0        0.00       -1.24      1.55 o 
   6   6   0        0.11        0.28      1.75 o 
   1   7   0        0.05       -1.10      1.53 o 
   2   7   0        1.12       -0.34      2.21 o 
   3   7   0        8.34        4.10      1.73 o 
   4   7   0        0.52        0.10      1.74 o 
  -9   1   1        1.29        2.00      1.84 o 
  -8   1   1       76.85       66.16      3.54 o 
  -7   1   1      111.87      108.65      1.97 o 
  -6   1   1        0.74        0.57      0.39 o 
  -5   1   1      123.10      129.92      1.59 o 
  -4   1   1       34.45       33.99      1.28 o 
  -3   1   1      320.43      322.18      3.91 o 
  -2   1   1      459.03      456.36      5.01 o 
  -1   1   1      221.02      234.90      3.01 o 
   0   1   1     1014.54      941.38     11.40 o 
   1   1   1     2397.99     2434.86     29.41 o 
   2   1   1     1163.42     1259.68     10.86 o 
   3   1   1       16.13       18.93      0.44 o 
   4   1   1     2622.54     2900.12     24.77 o 
   5   1   1      154.54      154.88      1.81 o 
   6   1   1        6.24        4.55      0.49 o 
   7   1   1     1114.47     1112.10     18.28 o 
   8   1   1        0.04        0.13      0.92 o 
   9   1   1        4.31        3.14      1.16 o 
  10   1   1       15.33       16.44      2.90 o 
 -10   2   1        6.49        6.61      2.32 o 
  -9   2   1        0.01        1.80      1.93 o 
  -8   2   1       50.42       46.54      3.06 o 
  -7   2   1      691.89      696.92      9.93 o 
  -6   2   1        1.65        1.33      0.64 o 
  -5   2   1        9.34        7.73      1.78 o 
  -4   2   1        2.39        2.35      0.46 o 
  -3   2   1      584.10      701.12      8.75 o 
  -2   2   1      135.85      150.19      2.58 o 
  -1   2   1      877.48      926.22     11.18 o 
   0   2   1      334.32      359.98      4.07 o 
   1   2   1       21.98       26.74      0.67 o 
   2   2   1      138.65      119.77      1.72 o 
   3   2   1      160.55      160.09      2.13 o 
   4   2   1      212.60      187.66      2.03 o 
   5   2   1       44.65       34.37      0.86 o 
   6   2   1       45.33       43.63      1.06 o 
   7   2   1       16.65       15.67      1.64 o 
   8   2   1      222.84      206.46      5.07 o 
   9   2   1        4.33        3.38      2.16 o 
  10   2   1        0.33        0.10      2.35 o 
  -9   3   1        6.31        4.35      2.26 o 
  -8   3   1       75.60       70.77      3.96 o 
  -7   3   1       13.59       10.56      1.42 o 
  -6   3   1       41.02       33.83      3.08 o 
  -5   3   1       12.01       11.66      1.64 o 
  -4   3   1       58.02       42.20      1.49 o 
  -3   3   1        4.59       15.19      0.80 o 
  -2   3   1        0.42       -0.23      0.44 o 
  -1   3   1       44.75       40.86      0.82 o 
   0   3   1      575.19      591.42      7.48 o 
   1   3   1     1012.44     1111.69     13.53 o 
   2   3   1        0.51       -0.01      0.39 o 
   3   3   1       76.65       82.40      1.30 o 
   4   3   1       34.21       31.86      1.86 o 
   5   3   1      184.90      169.99     10.26 o 
   6   3   1       48.14       44.28      1.33 o 
   7   3   1       21.32       19.43      1.41 o 
   8   3   1        3.73        4.06      1.93 o 
   9   3   1        2.18       -2.03      2.03 o 
  10   3   1       36.14       42.19      3.87 o 
  -9   4   1       16.31       23.36      3.38 o 
  -8   4   1        0.13        0.42      2.00 o 
  -7   4   1       26.41       25.13      1.46 o 
  -6   4   1      666.82      653.93      8.96 o 
  -5   4   1       11.02        6.08      0.97 o 
  -4   4   1       34.26       31.95      1.27 o 
  -3   4   1       22.88       19.21      1.01 o 
  -2   4   1      100.49      125.31      2.37 o 
  -1   4   1       10.24        6.50      0.97 o 
   0   4   1        1.77        3.17      0.79 o 
   1   4   1        1.32        1.58      0.74 o 
   2   4   1      273.98      281.18      4.24 o 
   3   4   1      169.35      170.10      2.98 o 
   4   4   1        0.91        0.74      0.91 o 
   5   4   1      763.92      706.33      9.43 o 
   6   4   1        9.36        4.77      1.39 o 
   7   4   1       60.71       63.26      3.77 o 
   8   4   1       25.17       24.04      3.06 o 
   9   4   1        0.01       -2.22      2.38 o 
  -7   5   1        0.03        0.14      1.18 o 
  -6   5   1        4.13        1.80      1.18 o 
  -5   5   1       21.36       18.14      1.43 o 
  -4   5   1        0.05       -0.21      1.15 o 
  -3   5   1        1.01        0.11      0.85 o 
  -2   5   1      396.17      418.21      7.55 o 
  -1   5   1      174.38      175.62      4.01 o 
   0   5   1        0.85        1.53      0.99 o 
   1   5   1      348.47      348.86      6.53 o 
   2   5   1       38.37       40.39      1.82 o 
   3   5   1       81.56       74.96      1.98 o 
   4   5   1       15.36       17.38      2.22 o 
   5   5   1       66.60       53.79      1.86 o 
   6   5   1       41.77       34.96      1.62 o 
   7   5   1       18.05       25.81      3.03 o 
   8   5   1        5.20        1.64      2.38 o 
  -6   6   1        6.13        6.43      1.99 o 
  -5   6   1        7.96        7.93      1.81 o 
  -4   6   1        0.03       -1.97      2.09 o 
  -3   6   1       89.67       80.69      2.86 o 
  -2   6   1        4.25        4.13      1.40 o 
  -1   6   1        0.02        0.88      2.14 o 
   0   6   1       33.92       29.04      1.75 o 
   1   6   1       43.36       39.94      2.04 o 
   2   6   1        6.43        3.83      1.41 o 
   3   6   1        0.32        0.89      1.33 o 
   4   6   1        6.36        5.99      1.62 o 
   5   6   1       13.12       14.38      1.92 o 
   6   6   1       12.18        8.60      1.94 o 
  -4   7   1       22.86       21.04      3.48 o 
  -3   7   1        0.06       -0.13      1.65 o 
  -2   7   1       11.30       11.39      1.94 o 
  -1   7   1       17.67       18.23      2.10 o 
   0   7   1        0.11        1.64      1.63 o 
   1   7   1       10.69       11.64      1.95 o 
   2   7   1        3.11        3.36      1.65 o 
   3   7   1        0.10       -1.47      1.66 o 
   4   7   1       58.53       68.20      2.89 o 
  -8   0   2      227.57      231.16      6.28 o 
  -7   0   2      497.56      452.58      7.68 o 
  -6   0   2      353.39      350.58      6.35 o 
  -5   0   2      172.37      154.37      3.30 o 
  -3   0   2      214.61      241.57      4.85 o 
  -2   0   2      673.57      672.06     13.86 o 
  -1   0   2     5695.36     5538.22    111.70 o 
   0   0   2      137.75      136.23      2.27 o 
   1   0   2     3841.03     3722.46     82.92 o 
   2   0   2      553.41      660.99     10.10 o 
   3   0   2        2.00        4.94      0.93 o 
   4   0   2     1963.36     2132.11     25.93 o 
   5   0   2      272.94      276.40      3.99 o 
   6   0   2       34.68       24.61      0.97 o 
   7   0   2      172.87      151.14      3.67 o 
   8   0   2      151.38      126.99      3.66 o 
   9   0   2       40.96       40.83      3.09 o 
  10   0   2       12.40       15.05      2.96 o 
  -8   1   2       50.42       48.47      1.55 o 
  -7   1   2       73.98       69.17      1.72 o 
  -6   1   2        6.90        6.87      0.71 o 
  -4   1   2        3.25        0.53      0.37 o 
  -3   1   2      548.18      534.81      6.68 o 
  -2   1   2      204.62      203.60      2.77 o 
  -1   1   2     1924.79     2062.12     29.26 o 
   0   1   2     7893.73     7224.02    315.41 o 
   1   1   2       18.14       15.47      0.45 o 
   2   1   2      536.98      569.16      5.56 o 
   3   1   2      380.75      395.18      3.68 o 
   4   1   2      181.65      221.22      2.99 o 
   5   1   2      124.01      120.55      1.51 o 
   6   1   2       80.59       68.88      1.14 o 
   7   1   2      134.89      132.10      3.54 o 
   8   1   2        4.78        2.53      1.42 o 
   9   1   2        7.17        6.99      1.27 o 
  10   1   2       17.02       15.31      3.13 o 
  -9   2   2       37.61       32.71      2.96 o 
  -8   2   2        0.92        0.83      0.92 o 
  -7   2   2      126.88      113.01      4.42 o 
  -6   2   2      193.91      201.31      4.11 o 
  -5   2   2       18.75       22.93      0.96 o 
  -4   2   2       37.04       30.38      0.98 o 
  -3   2   2      232.78      250.75      3.57 o 
  -2   2   2      123.83      121.63      1.95 o 
  -1   2   2      279.11      277.96      3.76 o 
   0   2   2        4.37        2.70      0.36 o 
   1   2   2       37.80       42.33      0.83 o 
   2   2   2     2158.59     2412.30     28.16 o 
   3   2   2       16.73        6.91      0.44 o 
   4   2   2       49.34       62.53      0.96 o 
   5   2   2       36.01       31.25      0.75 o 
   6   2   2      231.61      221.06      2.76 o 
   7   2   2      212.98      219.19      5.16 o 
   8   2   2        6.69        3.61      1.41 o 
   9   2   2        0.60        0.04      1.57 o 
  10   2   2        3.89        3.00      2.48 o 
  -8   3   2       13.12        8.29      2.73 o 
  -7   3   2       68.94       56.51      3.91 o 
  -6   3   2       16.18       22.31      1.19 o 
  -5   3   2      129.93      121.29      2.47 o 
  -4   3   2       28.17       20.96      1.29 o 
  -3   3   2      387.86      439.85      7.33 o 
  -2   3   2      211.34      250.61      3.67 o 
  -1   3   2        3.50        1.50      0.56 o 
   0   3   2      358.17      374.98      4.99 o 
   1   3   2      550.66      582.09      6.58 o 
   2   3   2       51.74       55.48      1.18 o 
   3   3   2       65.11       73.27      1.22 o 
   4   3   2        0.01        0.29      0.49 o 
   5   3   2       16.69       17.77      0.92 o 
   6   3   2      100.32       88.03      1.82 o 
   7   3   2        0.01       -1.20      1.20 o 
   8   3   2        1.94       -1.15      1.35 o 
   9   3   2       26.23       31.16      3.25 o 
  10   3   2        7.50        4.67      2.84 o 
  -8   4   2        6.12        6.16      2.09 o 
  -7   4   2        3.03        2.25      1.03 o 
  -6   4   2      245.39      253.75      4.30 o 
  -5   4   2        6.20        4.73      0.89 o 
  -4   4   2       27.33       26.86      1.18 o 
  -3   4   2       84.32       98.58      2.10 o 
  -2   4   2      152.69      152.80      3.50 o 
  -1   4   2      328.04      342.57      6.12 o 
   0   4   2        2.15        4.49      0.87 o 
   1   4   2       17.16       18.60      0.90 o 
   2   4   2       10.04        8.32      1.03 o 
   3   4   2       16.82       18.31      0.93 o 
   4   4   2        6.84        3.83      0.76 o 
   5   4   2      269.58      306.24      5.02 o 
   6   4   2       16.03       15.55      1.36 o 
   7   4   2       53.43       52.53      3.58 o 
   8   4   2        3.27        4.00      2.19 o 
   9   4   2       19.77       31.81      3.74 o 
  -8   5   2       16.87       22.82      3.06 o 
  -7   5   2       49.30       41.20      2.16 o 
  -6   5   2        2.03        3.11      1.44 o 
  -5   5   2       14.19        9.96      1.55 o 
  -4   5   2      113.21      122.61      3.30 o 
  -3   5   2        9.85       10.81      1.97 o 
  -2   5   2      414.89      403.29      7.86 o 
  -1   5   2       18.35       19.24      1.49 o 
   0   5   2       37.21       39.04      1.78 o 
   1   5   2      612.12      617.79     11.31 o 
   2   5   2        0.06       -0.54      1.01 o 
   3   5   2       33.59       32.92      1.38 o 
   4   5   2        7.89        9.69      1.56 o 
   5   5   2      135.84      128.46      2.85 o 
   6   5   2       11.19       11.51      1.72 o 
   7   5   2       17.59       19.17      2.77 o 
   8   5   2        0.00        0.68      2.45 o 
  -6   6   2        0.88        2.29      2.63 o 
  -5   6   2        4.14        2.46      1.70 o 
  -4   6   2        0.08        0.16      1.47 o 
  -3   6   2       73.09       70.83      2.67 o 
  -2   6   2       85.21       87.27      2.92 o 
  -1   6   2       25.36       26.57      1.75 o 
   0   6   2       19.04       17.89      1.80 o 
   1   6   2        2.72        3.69      1.35 o 
   2   6   2       49.83       45.76      2.14 o 
   3   6   2       45.72       46.23      2.19 o 
   4   6   2        0.32       -0.97      1.89 o 
   5   6   2       11.71        5.96      1.69 o 
   6   6   2       22.41       19.69      3.25 o 
  -4   7   2       28.21       31.63      2.44 o 
  -3   7   2        2.64        1.27      1.74 o 
  -2   7   2       21.00       26.29      2.40 o 
  -1   7   2        0.56        0.57      1.57 o 
   0   7   2        8.01        6.00      1.79 o 
   1   7   2       12.87        8.90      1.81 o 
   2   7   2        0.00       -0.12      1.62 o 
   3   7   2        6.13        5.96      1.90 o 
   4   7   2       27.36       37.51      2.38 o 
  -8   1   3       63.72       62.92      2.08 o 
  -6   1   3       73.28       71.00      3.58 o 
  -5   1   3       79.17       75.10      2.00 o 
  -4   1   3      703.80      692.48     12.66 o 
  -3   1   3      810.03      893.27     19.13 o 
  -2   1   3     1569.73     1704.68     28.34 o 
  -1   1   3     1146.71     1287.70     15.56 o 
   1   1   3     1236.96     1341.36     16.19 o 
   2   1   3       53.49       45.00      0.76 o 
   3   1   3      370.96      411.79      3.83 o 
   4   1   3      116.76      111.16      1.42 o 
   5   1   3      353.72      348.49      3.46 o 
   6   1   3     1091.59     1088.48     29.12 o 
   7   1   3        2.39        0.45      0.81 o 
   8   1   3       94.47       78.88      2.85 o 
   9   1   3       30.45       29.55      2.04 o 
  10   1   3        6.19        6.83      2.61 o 
  -8   2   3        0.39       -0.61      1.01 o 
  -7   2   3        0.54       -0.78      0.78 o 
  -6   2   3       36.91       38.49      1.30 o 
  -5   2   3      106.70      110.40      2.13 o 
  -4   2   3        0.94        2.03      0.51 o 
  -3   2   3      673.90      729.73      9.11 o 
  -2   2   3        0.38        4.56      0.57 o 
  -1   2   3      796.82      936.33     11.56 o 
   0   2   3       43.57       43.13      0.97 o 
   1   2   3       50.34       38.79      0.94 o 
   2   2   3      549.94      566.38      6.32 o 
   3   2   3        8.57        7.09      0.47 o 
   4   2   3       45.64       42.73      0.79 o 
   5   2   3        1.90        0.78      0.41 o 
   6   2   3       24.55       26.08      1.17 o 
   7   2   3        2.82        1.37      1.16 o 
   8   2   3       12.28       11.71      1.66 o 
   9   2   3        2.86        1.60      1.65 o 
  10   2   3        2.90        4.25      2.01 o 
  -8   3   3       34.61       32.13      1.79 o 
  -7   3   3       11.03       16.82      2.19 o 
  -6   3   3      155.23      134.50      2.67 o 
  -5   3   3        2.18        2.13      0.71 o 
  -4   3   3       26.44       32.67      1.13 o 
  -3   3   3        4.71        1.44      0.73 o 
  -2   3   3      337.58      343.66      5.83 o 
  -1   3   3        0.35       -0.38      0.58 o 
   0   3   3       91.96      108.61      1.99 o 
   1   3   3      437.12      491.15      5.67 o 
   2   3   3      131.01      134.40      2.05 o 
   3   3   3       91.41       88.48      1.57 o 
   4   3   3       14.84       17.28      0.82 o 
   5   3   3      522.68      521.75      6.30 o 
   6   3   3        3.58        3.23      0.90 o 
   7   3   3        4.37        2.75      1.33 o 
   8   3   3        0.00        2.00      1.48 o 
   9   3   3       56.78       60.45      2.98 o 
  -8   4   3        0.14       -0.08      1.46 o 
  -7   4   3       12.12       11.07      3.61 o 
  -6   4   3      107.39       92.65      4.27 o 
  -5   4   3        0.03        0.37      0.94 o 
  -4   4   3      150.61      147.77      3.44 o 
  -3   4   3      129.66      130.74      3.07 o 
  -2   4   3     1090.19     1121.32     17.08 o 
  -1   4   3      409.88      398.77      6.93 o 
   0   4   3      327.42      331.65      5.53 o 
   1   4   3      109.28      122.03      2.00 o 
   2   4   3      270.61      294.14      3.90 o 
   3   4   3      212.26      194.10      2.92 o 
   4   4   3       29.56       24.57      1.37 o 
   5   4   3      181.43      171.78      3.38 o 
   6   4   3       54.41       51.22      1.81 o 
   7   4   3        9.97       12.20      1.84 o 
   8   4   3        8.84       10.02      2.67 o 
   9   4   3        1.99        1.84      2.58 o 
  -8   5   3        2.38        3.65      1.84 o 
  -7   5   3        0.35        0.72      1.82 o 
  -6   5   3      268.81      259.60      5.59 o 
  -5   5   3       16.23       14.69      1.69 o 
  -4   5   3       44.19       34.28      4.08 o 
  -3   5   3        2.02        1.11      1.08 o 
  -2   5   3       77.59       76.60      2.50 o 
  -1   5   3        0.45        1.65      1.00 o 
   0   5   3       82.15       85.81      2.61 o 
   1   5   3      222.39      228.73      4.79 o 
   2   5   3      197.01      185.67      4.64 o 
   3   5   3       16.64       17.15      2.56 o 
   4   5   3       20.17       20.46      2.02 o 
   5   5   3       81.55       74.43      2.15 o 
   6   5   3        8.53        7.27      1.63 o 
   7   5   3        1.60        0.97      2.06 o 
   8   5   3        6.34        8.31      2.67 o 
  -6   6   3       18.11       23.21      3.56 o 
  -5   6   3       70.50       85.89      3.10 o 
  -4   6   3        6.96       10.44      2.34 o 
  -3   6   3       12.51       10.17      1.68 o 
  -2   6   3       63.49       65.19      4.53 o 
  -1   6   3        6.45        6.16      1.44 o 
   0   6   3        2.31        1.86      1.28 o 
   1   6   3      192.35      189.21      4.52 o 
   2   6   3       85.03       83.10      2.84 o 
   3   6   3       11.74       13.61      1.84 o 
   4   6   3       40.77       43.55      2.15 o 
   5   6   3        4.98        7.74      1.80 o 
  -4   7   3        0.71        3.69      1.96 o 
  -3   7   3      119.58      118.49      3.77 o 
  -2   7   3        0.04        1.72      1.64 o 
  -1   7   3        2.58        2.70      1.67 o 
   0   7   3       13.30       16.88      2.07 o 
   1   7   3        2.52        0.38      1.67 o 
   2   7   3       38.68       36.42      2.23 o 
   3   7   3        8.51       12.80      3.71 o 
  -9   0   4      112.48      123.62      4.48 o 
  -7   0   4      224.96      229.26      6.12 o 
  -6   0   4      272.65      278.67      6.93 o 
  -5   0   4      143.64      152.95      4.22 o 
  -4   0   4       31.90       32.00      1.55 o 
  -2   0   4     3129.21     3085.95     61.68 o 
  -1   0   4     1644.00     1836.87     36.93 o 
   0   0   4     2381.24     2464.55     36.76 o 
   1   0   4        0.67        0.87      0.52 o 
   2   0   4       11.46       10.76      0.90 o 
   3   0   4     1970.80     2095.77     31.45 o 
   4   0   4        2.71        0.08      0.36 o 
   5   0   4      126.24      151.85      2.48 o 
   6   0   4       20.44       23.05      1.40 o 
   7   0   4      451.92      427.35     12.68 o 
   8   0   4       42.83       45.41      2.22 o 
   9   0   4       42.88       47.12      3.38 o 
  10   0   4       51.67       71.58      4.35 o 
  -9   1   4        3.64        1.57      1.14 o 
  -8   1   4        1.20        0.48      1.06 o 
  -7   1   4       27.46       27.21      1.36 o 
  -6   1   4      128.60      122.59      2.68 o 
  -5   1   4      104.84       82.04      2.02 o 
  -4   1   4      164.29      195.87      3.54 o 
  -3   1   4       92.91       85.14      1.82 o 
  -2   1   4      432.54      448.75      6.66 o 
  -1   1   4    10989.14    11086.24    146.85 o 
   1   1   4      821.15      823.80      9.81 o 
   2   1   4        0.86        1.69      0.37 o 
   3   1   4      142.01      174.61      2.01 o 
   4   1   4      265.07      259.42      2.62 o 
   5   1   4      120.58      117.60      1.58 o 
   6   1   4       14.52       13.06      1.05 o 
   7   1   4        1.14        0.55      0.88 o 
   8   1   4        5.02        5.26      1.44 o 
   9   1   4        1.00       -0.85      1.61 o 
  10   1   4        0.67        5.25      2.55 o 
  -9   2   4        6.04        0.90      1.77 o 
  -8   2   4       38.27       38.05      1.74 o 
  -7   2   4        1.69        1.21      0.91 o 
  -6   2   4       23.16       14.86      3.48 o 
  -5   2   4      351.78      382.15      6.46 o 
  -4   2   4      380.83      403.67      6.67 o 
  -3   2   4      273.79      320.00      5.34 o 
  -2   2   4        1.62        1.13      0.52 o 
  -1   2   4      214.44      227.85      3.21 o 
   0   2   4        1.84       -0.13      0.48 o 
   1   2   4       10.50       11.03      0.69 o 
   2   2   4       66.82       66.94      1.16 o 
   3   2   4       11.90       13.44      0.51 o 
   4   2   4       16.22       16.84      0.56 o 
   5   2   4        3.59        4.44      0.48 o 
   6   2   4      408.08      408.93      7.90 o 
   7   2   4        2.16        3.17      1.28 o 
   8   2   4       15.08       14.60      1.81 o 
   9   2   4        0.23        2.81      1.71 o 
  10   2   4        0.02        0.40      2.00 o 
  -9   3   4       28.57       26.65      2.58 o 
  -8   3   4        9.38        6.41      1.43 o 
  -7   3   4       92.35       88.83      2.67 o 
  -6   3   4       15.12       16.09      1.39 o 
  -5   3   4       21.22       23.28      1.28 o 
  -4   3   4       37.80       44.45      1.59 o 
  -3   3   4        7.25       10.06      1.47 o 
  -2   3   4       74.68       83.56      2.61 o 
  -1   3   4      125.02      142.91      2.39 o 
   0   3   4       34.57       29.61      1.13 o 
   1   3   4      289.28      373.11      5.21 o 
   2   3   4      441.74      541.74      6.27 o 
   3   3   4        2.93        2.61      0.47 o 
   4   3   4       20.03       18.49      0.85 o 
   5   3   4      181.99      172.20      3.11 o 
   6   3   4      260.96      257.94      5.73 o 
   7   3   4        0.00       -0.97      1.21 o 
   8   3   4        3.56        1.40      1.39 o 
   9   3   4        3.66        8.75      1.91 o 
  -8   4   4       21.20       22.09      2.11 o 
  -7   4   4       18.25       21.39      1.90 o 
  -6   4   4       34.92       52.47      2.13 o 
  -5   4   4        0.16       -0.42      1.00 o 
  -4   4   4       51.13       53.73      1.95 o 
  -3   4   4      100.50      106.12      3.21 o 
  -2   4   4       32.06       45.03      1.70 o 
  -1   4   4       46.77       49.72      2.00 o 
   0   4   4       47.39       52.42      1.21 o 
   1   4   4        0.68        0.42      0.54 o 
   2   4   4       31.91       32.39      1.06 o 
   3   4   4       15.25       16.68      0.98 o 
   4   4   4      122.69      119.51      2.56 o 
   5   4   4       91.29       88.09      1.93 o 
   6   4   4        7.25        6.78      2.14 o 
   7   4   4       44.92       44.69      2.47 o 
   8   4   4        0.10       -0.79      1.66 o 
   9   4   4      119.35      179.44      7.51 o 
  -8   5   4       16.15       20.24      3.34 o 
  -7   5   4        0.47        2.48      1.56 o 
  -6   5   4      188.31      185.28      4.48 o 
  -5   5   4        0.03        0.21      1.22 o 
  -4   5   4       35.23       32.28      1.77 o 
  -3   5   4       19.33       21.53      1.60 o 
  -2   5   4      461.95      460.23      8.20 o 
  -1   5   4        1.24        0.09      1.01 o 
   0   5   4       81.86       91.99      2.70 o 
   1   5   4      234.59      227.38      4.76 o 
   2   5   4       37.82       27.72      1.56 o 
   3   5   4       54.78       49.33      1.63 o 
   4   5   4        3.69        3.57      0.89 o 
   5   5   4       36.42       32.56      1.95 o 
   6   5   4       59.14       56.27      3.84 o 
   7   5   4       17.36       24.85      3.32 o 
  -6   6   4        3.49        4.89      1.72 o 
  -5   6   4        6.73        8.60      1.77 o 
  -4   6   4       68.22       71.73      3.71 o 
  -3   6   4        4.86        2.28      1.55 o 
  -2   6   4       34.92       36.89      2.02 o 
  -1   6   4        3.44       -0.05      1.30 o 
   0   6   4        6.20        2.20      1.26 o 
   1   6   4      346.31      353.79      7.40 o 
   2   6   4       46.83       38.32      2.02 o 
   3   6   4       11.02        9.02      2.38 o 
   4   6   4       25.75       28.46      2.08 o 
   5   6   4        3.77        5.09      2.35 o 
  -4   7   4        2.61       -1.44      1.75 o 
  -3   7   4       10.61        9.60      2.84 o 
  -2   7   4        8.53        7.56      1.90 o 
  -1   7   4       54.06       56.67      2.65 o 
   0   7   4        0.15       -1.02      1.56 o 
   1   7   4        1.39        0.31      1.61 o 
   2   7   4        3.91        0.87      1.64 o 
   3   7   4        6.15        7.97      1.96 o 
  -9   1   5       20.85       22.77      2.56 o 
  -8   1   5      555.70      587.71      9.72 o 
  -7   1   5       69.31       63.59      1.95 o 
  -6   1   5       15.84       16.89      1.04 o 
  -5   1   5     1010.74     1036.86     15.52 o 
  -4   1   5     1229.70     1385.22     31.10 o 
  -3   1   5      325.58      329.12      5.33 o 
  -2   1   5      475.49      484.40      6.17 o 
  -1   1   5    10812.91    11017.81    131.41 o 
   0   1   5     1997.61     2020.72     24.18 o 
   1   1   5      642.32      670.69      7.32 o 
   2   1   5       15.17       15.71      0.44 o 
   3   1   5        0.06       -0.27      0.27 o 
   4   1   5        7.45        8.14      0.64 o 
   5   1   5        7.78        9.16      1.22 o 
   6   1   5        0.71       -0.12      0.64 o 
   7   1   5      109.73       92.22      2.35 o 
   8   1   5       14.78       16.11      1.82 o 
   9   1   5        1.90        1.08      1.61 o 
  10   1   5       29.52       36.03      3.67 o 
  -9   2   5      167.82      169.52      4.16 o 
  -8   2   5       12.90       11.76      1.38 o 
  -7   2   5        2.88        2.81      1.55 o 
  -6   2   5        0.87        0.22      0.82 o 
  -5   2   5      237.77      210.90      4.07 o 
  -4   2   5       48.92       69.18      2.66 o 
  -3   2   5       25.58       21.80      0.99 o 
  -2   2   5       69.92       56.77      1.15 o 
  -1   2   5      383.26      392.79      6.43 o 
   0   2   5     2094.34     2153.78     57.60 o 
   1   2   5      178.63      173.26      2.82 o 
   2   2   5      437.24      410.50      4.80 o 
   3   2   5       47.67       41.64      0.84 o 
   4   2   5      173.55      184.94      2.08 o 
   5   2   5       28.18       24.99      1.01 o 
   6   2   5     1187.55     1207.35     19.89 o 
   7   2   5       63.73       59.29      2.51 o 
   8   2   5        0.02        0.53      1.39 o 
   9   2   5        0.00        1.80      1.70 o 
  10   2   5       14.00       18.28      4.30 o 
  -9   3   5       26.54       27.75      2.24 o 
  -8   3   5       18.80       18.96      3.16 o 
  -7   3   5       84.32       84.88      2.56 o 
  -6   3   5       61.41       52.38      1.93 o 
  -5   3   5       15.41        9.57      1.27 o 
  -4   3   5        4.52        0.59      0.76 o 
  -3   3   5      123.58      153.96      3.24 o 
  -2   3   5      285.75      306.71      5.33 o 
  -1   3   5       32.49       43.86      1.16 o 
   0   3   5      236.13      280.78      4.09 o 
   1   3   5       92.83      119.62      2.18 o 
   2   3   5      272.00      319.71      4.70 o 
   3   3   5      367.11      348.98      3.92 o 
   4   3   5      423.85      420.36      4.64 o 
   5   3   5       31.27       28.20      1.26 o 
   6   3   5        2.37        1.41      1.22 o 
   7   3   5        5.50        4.67      1.48 o 
   8   3   5        4.95        5.38      1.67 o 
   9   3   5       15.46       25.40      3.14 o 
  -9   4   5        7.87        4.20      1.86 o 
  -8   4   5       15.94        9.19      2.58 o 
  -7   4   5        9.73        8.93      1.55 o 
  -6   4   5      559.59      546.25      9.46 o 
  -5   4   5       18.53       18.29      1.42 o 
  -4   4   5       61.34       59.91      2.08 o 
  -3   4   5      514.66      505.88      8.56 o 
  -2   4   5       41.05       46.54      1.75 o 
  -1   4   5       18.58       15.94      0.95 o 
   0   4   5        6.70        3.51      0.77 o 
   1   4   5        2.18        2.25      0.61 o 
   2   4   5       15.16       11.23      1.05 o 
   3   4   5       29.25       32.88      2.52 o 
   4   4   5       54.62       48.36      1.37 o 
   5   4   5      336.38      337.14      5.43 o 
   6   4   5        0.24        0.13      1.31 o 
   7   4   5        9.04       10.21      2.14 o 
   8   4   5       33.13       39.41      2.61 o 
  -8   5   5       19.88       23.29      3.95 o 
  -7   5   5       93.54       93.57      3.17 o 
  -6   5   5        0.10        0.63      1.61 o 
  -5   5   5        3.94        2.32      1.30 o 
  -4   5   5        0.01        0.59      1.15 o 
  -3   5   5        9.98       10.20      1.48 o 
  -2   5   5      500.22      499.18      8.77 o 
  -1   5   5       30.32       27.82      1.62 o 
   0   5   5       93.17       91.66      2.71 o 
   1   5   5       47.26       59.29      2.16 o 
   2   5   5       20.53       18.49      1.87 o 
   3   5   5        2.43        2.44      0.82 o 
   4   5   5        0.73       -0.39      0.85 o 
   5   5   5      112.22      116.26      3.65 o 
   6   5   5        0.65        0.21      1.51 o 
   7   5   5        0.52        2.02      1.80 o 
  -6   6   5        6.57        7.48      2.01 o 
  -5   6   5        0.59        0.32      1.60 o 
  -4   6   5        0.62       -0.68      1.45 o 
  -3   6   5       13.67       15.24      2.74 o 
  -2   6   5        0.68       -0.91      1.29 o 
  -1   6   5       19.81       17.78      1.89 o 
   0   6   5       18.94       20.59      2.40 o 
   1   6   5        3.54        5.46      1.42 o 
   2   6   5       44.69       31.58      1.93 o 
   3   6   5        5.31        3.71      3.03 o 
   4   6   5       17.76       26.87      6.77 o 
  -4   7   5       12.50        7.96      2.01 o 
  -3   7   5        8.71       12.80      2.08 o 
  -2   7   5        2.99        0.74      1.69 o 
  -1   7   5        0.00       -0.58      1.60 o 
   0   7   5        4.30        1.73      1.77 o 
   1   7   5        6.62        5.90      1.79 o 
   2   7   5        4.04        6.62      2.08 o 
   3   7   5       13.23       14.88      2.22 o 
  -9   0   6        3.96        3.32      1.77 o 
  -8   0   6       29.29       26.33      2.22 o 
  -7   0   6       85.91       85.79      3.25 o 
  -6   0   6       32.07       25.72      1.68 o 
  -5   0   6       66.68       51.95      2.19 o 
  -4   0   6        0.09        0.84      0.64 o 
  -3   0   6     1503.07     1533.16     31.36 o 
  -2   0   6     1828.70     1987.08     40.12 o 
  -1   0   6    40382.88    32224.70    641.25 o 
   0   0   6     1437.71     1473.69     22.10 o 
   1   0   6      579.30      571.07      8.92 o 
   2   0   6      123.16      126.52      3.84 o 
   3   0   6     7075.62     7887.95    173.61 o 
   4   0   6       11.71       11.05      1.48 o 
   5   0   6      272.11      297.71      7.01 o 
   6   0   6       95.79       94.53      2.78 o 
   7   0   6       46.22       42.77      2.00 o 
   8   0   6       20.02       20.40      5.17 o 
   9   0   6        0.48        1.35      2.32 o 
  10   0   6       36.24       51.56      4.00 o 
  -9   1   6        1.33        0.85      1.19 o 
  -8   1   6      711.01      722.36     11.67 o 
  -7   1   6       13.18        8.29      1.11 o 
  -6   1   6       19.15       12.20      1.97 o 
  -5   1   6      324.21      345.97      5.91 o 
  -4   1   6      185.73      210.90      3.86 o 
  -3   1   6       59.43       56.74      1.48 o 
  -2   1   6       23.45       29.61      0.78 o 
  -1   1   6     1188.17     1228.93     14.94 o 
   0   1   6      132.53      127.38      1.90 o 
   1   1   6       95.89       92.76      1.31 o 
   2   1   6       17.02       15.51      0.44 o 
   3   1   6      601.85      697.62      7.67 o 
   4   1   6       75.24       62.88      0.98 o 
   5   1   6       11.31       10.67      0.98 o 
   6   1   6      318.89      303.22      5.17 o 
   7   1   6      174.10      135.23      3.55 o 
   8   1   6        1.33       -0.62      1.08 o 
   9   1   6        3.63        3.57      1.60 o 
  10   1   6       48.43       72.32      4.74 o 
  -9   2   6        7.14        3.58      1.50 o 
  -8   2   6        0.47        0.80      1.17 o 
  -7   2   6        9.52        7.93      1.12 o 
  -6   2   6       30.87       28.66      1.40 o 
  -5   2   6       52.01       59.91      2.74 o 
  -4   2   6      338.27      383.36      6.45 o 
  -3   2   6        0.00       -0.25      0.35 o 
  -2   2   6      259.28      260.15      3.68 o 
  -1   2   6       39.64       45.21      1.05 o 
   0   2   6      373.64      408.93     13.87 o 
   1   2   6      250.32      293.31      4.07 o 
   2   2   6      780.44      830.09      9.16 o 
   3   2   6      116.19      106.17      1.89 o 
   4   2   6      220.95      210.67      2.55 o 
   5   2   6       27.24       23.88      0.99 o 
   6   2   6      316.06      331.88      6.83 o 
   7   2   6       35.87       31.20      2.03 o 
   8   2   6       34.02       33.74      3.01 o 
   9   2   6        4.56        4.07      1.76 o 
  10   2   6       12.68       12.86      3.19 o 
  -9   3   6        4.99        6.38      1.64 o 
  -8   3   6       21.82       18.15      2.93 o 
  -7   3   6       10.21        7.45      1.23 o 
  -6   3   6       14.66       14.12      2.21 o 
  -5   3   6       53.47       50.27      2.69 o 
  -4   3   6        7.79        6.87      0.99 o 
  -3   3   6       11.21       11.78      1.04 o 
  -2   3   6      558.51      593.14      7.80 o 
  -1   3   6        8.22       10.45      0.93 o 
   0   3   6      209.35      238.07      3.62 o 
   1   3   6        0.42        0.71      0.55 o 
   2   3   6        1.13        0.79      0.56 o 
   3   3   6        5.38        8.36      0.69 o 
   4   3   6      852.48      840.52      8.56 o 
   5   3   6      188.92      179.13      4.41 o 
   6   3   6       32.62       30.54      1.89 o 
   7   3   6       38.25       33.43      2.14 o 
   8   3   6        9.03       11.58      2.48 o 
   9   3   6       27.34       33.14      2.61 o 
  -9   4   6        4.36        4.16      1.81 o 
  -8   4   6        0.00       -1.13      1.41 o 
  -7   4   6       61.01       55.10      3.00 o 
  -6   4   6       69.12       72.81      2.51 o 
  -5   4   6       29.30       23.27      1.49 o 
  -4   4   6        0.77        0.01      0.93 o 
  -3   4   6      146.89      155.08      6.22 o 
  -2   4   6      208.97      171.82      5.51 o 
  -1   4   6       19.67       15.78      0.89 o 
   0   4   6        6.92        6.80      1.11 o 
   1   4   6        0.47        0.38      0.58 o 
   2   4   6        0.02       -0.67      0.67 o 
   3   4   6        5.65        4.13      1.08 o 
   4   4   6       94.02       96.71      1.97 o 
   5   4   6        0.62        1.48      1.21 o 
   6   4   6       11.49       14.33      1.84 o 
   7   4   6        8.25       11.69      1.89 o 
   8   4   6       42.29       52.70      2.96 o 
  -8   5   6        0.64        0.05      2.98 o 
  -7   5   6       46.84       43.96      2.32 o 
  -6   5   6        7.03        7.59      2.90 o 
  -5   5   6       26.40       24.88      1.68 o 
  -4   5   6        5.63        4.15      1.23 o 
  -3   5   6      138.72      138.15      3.52 o 
  -2   5   6       38.82       32.54      1.80 o 
  -1   5   6       33.65       30.78      1.66 o 
   0   5   6        0.00       -0.62      1.04 o 
   1   5   6      411.70      387.07      7.11 o 
   2   5   6        1.21       -0.47      0.87 o 
   3   5   6        9.69       11.33      2.41 o 
   4   5   6       46.77       45.91      1.76 o 
   5   5   6        4.62        4.08      1.49 o 
   6   5   6       23.48       28.95      2.41 o 
   7   5   6        5.66        5.21      2.05 o 
  -6   6   6        3.04        2.03      1.75 o 
  -5   6   6       54.03       57.03      2.58 o 
  -4   6   6        4.74        5.90      2.08 o 
  -3   6   6       38.87       40.53      2.11 o 
  -2   6   6        0.93       -1.22      1.31 o 
  -1   6   6       17.43       16.20      3.34 o 
   0   6   6      402.51      416.93      7.94 o 
   1   6   6        0.01        0.80      1.28 o 
   2   6   6       20.67       17.62      2.29 o 
   3   6   6       35.08       30.47      1.91 o 
   4   6   6       32.36       26.68      2.11 o 
  -3   7   6        1.21       -1.06      1.72 o 
  -2   7   6       20.01       23.17      2.33 o 
  -1   7   6        3.17        4.33      1.72 o 
   0   7   6       20.06       21.12      2.20 o 
   1   7   6        0.25        0.89      1.65 o 
   2   7   6        0.01        2.11      1.77 o 
   3   7   6        7.02       11.50      2.15 o 
 -10   1   7       11.91       16.05      2.72 o 
  -9   1   7       74.26       75.30      2.53 o 
  -8   1   7       99.74      103.92      2.86 o 
  -7   1   7       40.17       38.82      1.65 o 
  -6   1   7       34.82       37.12      1.85 o 
  -5   1   7      147.80      156.25      3.25 o 
  -4   1   7       24.82       19.78      1.03 o 
  -3   1   7       52.82       56.45      1.53 o 
  -2   1   7     1521.72     1658.62     26.48 o 
  -1   1   7      382.55      376.41      6.89 o 
   0   1   7      767.49      822.74     10.16 o 
   1   1   7        6.86        4.26      0.38 o 
   2   1   7      279.33      269.69      3.21 o 
   3   1   7      133.26      141.27      2.25 o 
   4   1   7      297.04      283.06      5.59 o 
   5   1   7      127.13      122.12      2.59 o 
   6   1   7      313.12      297.89      7.77 o 
   7   1   7       10.29       13.29      1.16 o 
   8   1   7       17.02       19.97      2.06 o 
   9   1   7        4.42        1.46      3.19 o 
  10   1   7       33.09       44.63      4.38 o 
 -10   2   7        0.13       -1.06      1.57 o 
  -9   2   7        0.02       -1.31      1.31 o 
  -8   2   7      150.39      140.82      3.46 o 
  -7   2   7        0.10        0.40      0.96 o 
  -6   2   7       68.14       84.20      2.37 o 
  -5   2   7        0.54       -0.42      0.68 o 
  -4   2   7      255.24      269.04      4.89 o 
  -3   2   7        2.79        3.56      0.69 o 
  -2   2   7       11.12        4.60      0.87 o 
  -1   2   7      290.32      277.51      4.94 o 
   0   2   7       98.88      109.71      3.14 o 
   1   2   7       38.47       37.72      0.98 o 
   2   2   7       95.84      103.04      1.61 o 
   3   2   7       26.33       22.48      0.91 o 
   4   2   7      100.59       99.76      1.76 o 
   5   2   7       45.01       51.55      1.43 o 
   6   2   7        3.40        3.74      1.71 o 
   7   2   7      114.45       93.62      3.22 o 
   8   2   7        9.62       11.05      2.06 o 
   9   2   7        1.53        1.52      1.79 o 
 -10   3   7        1.53        4.19      2.96 o 
  -9   3   7       40.13       45.96      2.25 o 
  -8   3   7       15.89       13.79      1.69 o 
  -7   3   7        5.99        1.72      1.14 o 
  -6   3   7        0.10        0.48      0.98 o 
  -5   3   7       48.95       47.65      1.82 o 
  -4   3   7       69.15       81.36      2.30 o 
  -3   3   7       18.66       22.12      1.17 o 
  -2   3   7      174.72      170.96      2.80 o 
  -1   3   7      116.96       88.61      2.20 o 
   0   3   7      717.47      743.88      9.62 o 
   1   3   7      502.06      503.67      8.52 o 
   2   3   7        2.76        1.85      0.61 o 
   3   3   7        1.74        0.16      0.47 o 
   4   3   7      483.27      475.28      5.20 o 
   5   3   7        0.00       -0.90      1.07 o 
   6   3   7       87.77       83.85      2.98 o 
   7   3   7        3.06        3.86      1.51 o 
   8   3   7        0.47        1.91      1.68 o 
   9   3   7       25.71       26.64      2.76 o 
  -9   4   7        6.80        9.33      1.92 o 
  -8   4   7       38.21       38.33      2.13 o 
  -7   4   7      382.26      374.08      9.52 o 
  -6   4   7        6.35        6.50      1.35 o 
  -5   4   7       20.56       24.23      1.67 o 
  -4   4   7       33.60       34.46      1.65 o 
  -3   4   7      353.64      373.42      6.77 o 
  -2   4   7       78.93       81.41      2.37 o 
  -1   4   7       11.23       13.51      0.98 o 
   0   4   7        0.42        0.37      0.66 o 
   1   4   7        0.68        1.61      0.71 o 
   2   4   7       99.94       97.89      2.69 o 
   3   4   7        4.58        3.87      0.75 o 
   4   4   7      331.03      324.54      4.41 o 
   5   4   7       73.32       71.16      2.79 o 
   6   4   7       51.81       55.05      2.64 o 
   7   4   7        3.78        3.75      1.64 o 
   8   4   7        3.42        0.94      1.84 o 
  -8   5   7        3.01        1.34      1.80 o 
  -7   5   7       60.38       69.74      2.80 o 
  -6   5   7        2.82        2.09      1.45 o 
  -5   5   7        9.48        8.78      1.72 o 
  -4   5   7        6.47        4.38      1.35 o 
  -3   5   7      391.54      393.39      7.38 o 
  -2   5   7        9.84       11.92      2.19 o 
  -1   5   7        0.73        0.45      1.06 o 
   0   5   7       52.12       53.55      1.71 o 
   1   5   7        4.52        6.24      3.70 o 
   2   5   7      146.39      135.71      2.87 o 
   3   5   7        7.09        6.30      0.95 o 
   4   5   7       51.07       44.52      1.77 o 
   5   5   7        4.48        5.92      1.67 o 
   6   5   7        2.19        1.36      1.67 o 
   7   5   7       30.51       35.44      2.70 o 
  -6   6   7        3.75        2.20      1.73 o 
  -5   6   7        2.32        2.73      1.59 o 
  -4   6   7       60.86       65.04      3.84 o 
  -3   6   7       17.57       18.90      4.95 o 
  -2   6   7        3.58        4.42      2.22 o 
  -1   6   7       23.05       20.90      5.64 o 
   0   6   7      135.56      141.08      7.20 o 
   1   6   7        5.58        1.27      1.33 o 
   2   6   7        3.43        0.37      1.38 o 
   3   6   7        2.35        2.19      1.57 o 
   4   6   7        6.57        8.48      2.32 o 
  -3   7   7       28.97       31.88      2.42 o 
  -2   7   7       11.38       14.95      3.03 o 
  -1   7   7        2.65        1.26      1.74 o 
   0   7   7       52.11       55.99      2.68 o 
   1   7   7        0.42       -1.39      1.73 o 
   2   7   7       11.40       16.57      3.42 o 
 -10   0   8       90.37      104.48      4.67 o 
  -9   0   8        5.31        3.48      1.80 o 
  -8   0   8      767.75      756.11     17.21 o 
  -7   0   8       51.81       54.53      2.64 o 
  -6   0   8       66.27       82.24      3.13 o 
  -5   0   8      136.10      121.21      3.84 o 
  -4   0   8        0.03        0.39      0.77 o 
  -3   0   8      467.54      487.24     10.86 o 
  -2   0   8     1111.60     1095.81     22.69 o 
  -1   0   8     1621.50     1564.44     46.25 o 
   0   0   8     1424.07     1511.66     22.75 o 
   1   0   8       15.31       13.60      0.61 o 
   2   0   8      862.42      943.18     22.04 o 
   3   0   8      881.27      846.37     20.14 o 
   4   0   8      138.43      146.34      4.90 o 
   5   0   8      232.80      242.73      7.35 o 
   6   0   8       30.95       26.98      1.65 o 
   7   0   8       47.86       31.58      2.45 o 
   8   0   8        0.33        1.44      1.53 o 
   9   0   8       24.03       25.07      3.29 o 
 -10   1   8        6.39        5.41      1.56 o 
  -9   1   8      130.18      134.13      3.53 o 
  -8   1   8       23.49       24.41      1.54 o 
  -7   1   8        7.87        6.71      1.13 o 
  -6   1   8       91.18      105.15      2.64 o 
  -5   1   8        1.74        1.23      0.66 o 
  -4   1   8      428.00      446.34      7.29 o 
  -3   1   8       57.56       56.27      1.25 o 
  -2   1   8      702.49      785.27     10.62 o 
  -1   1   8     1085.26     1169.77     16.98 o 
   0   1   8       35.16       30.86      0.79 o 
   1   1   8       30.26       29.60      0.68 o 
   2   1   8       49.24       64.15      1.03 o 
   3   1   8      189.63      196.85      3.00 o 
   4   1   8        6.88       10.88      1.64 o 
   5   1   8       47.23       49.91      1.62 o 
   6   1   8      298.24      288.28      8.13 o 
   7   1   8       11.57       11.33      1.59 o 
   8   1   8        0.38        0.36      1.21 o 
   9   1   8       20.00       26.16      6.14 o 
 -10   2   8       22.81       27.98      2.16 o 
  -9   2   8        2.65        0.35      1.28 o 
  -8   2   8        4.28        2.68      1.39 o 
  -7   2   8      103.19      101.27      2.83 o 
  -6   2   8        0.67        0.39      1.00 o 
  -5   2   8       23.59       23.76      1.69 o 
  -4   2   8      155.88      168.13      3.46 o 
  -3   2   8      444.81      494.30      6.57 o 
  -2   2   8       37.20       46.94      1.17 o 
  -1   2   8        3.79        9.06      0.92 o 
   0   2   8      441.38      525.28     15.44 o 
   1   2   8      529.69      563.46      9.18 o 
   2   2   8      499.44      478.66      5.58 o 
   3   2   8       46.26       40.67      0.93 o 
   4   2   8      254.66      243.75      5.13 o 
   5   2   8      995.01      974.61     13.41 o 
   6   2   8       66.56       68.20      3.14 o 
   7   2   8        4.57        1.34      1.34 o 
   8   2   8       14.62       13.65      3.77 o 
   9   2   8        6.83        9.20      2.07 o 
 -10   3   8        9.49       13.28      2.11 o 
  -9   3   8       10.10       10.45      1.69 o 
  -8   3   8        4.01        2.85      1.31 o 
  -7   3   8        3.72        1.30      1.20 o 
  -6   3   8      101.37      101.22      2.80 o 
  -5   3   8       25.72       28.61      1.47 o 
  -4   3   8      135.46      141.84      3.26 o 
  -3   3   8        0.27        0.45      0.74 o 
  -2   3   8      139.81      146.51      2.53 o 
  -1   3   8      173.59      160.16      2.70 o 
   0   3   8      376.85      423.45      5.86 o 
   1   3   8       85.41       80.26      2.20 o 
   2   3   8       31.31       29.19      0.93 o 
   3   3   8        6.87        8.57      1.43 o 
   4   3   8        3.14        5.85      1.00 o 
   5   3   8       31.92       35.45      2.02 o 
   6   3   8        9.56        8.82      1.58 o 
   7   3   8        0.01        2.42      1.44 o 
   8   3   8       34.04       45.36      2.71 o 
   9   3   8        6.13        8.29      2.17 o 
  -9   4   8        4.65        2.96      1.80 o 
  -8   4   8       13.14       12.76      1.81 o 
  -7   4   8       82.30       92.23      2.95 o 
  -6   4   8       11.81       10.33      2.56 o 
  -5   4   8        0.02       -1.00      1.00 o 
  -4   4   8        5.17        6.43      1.21 o 
  -3   4   8      364.54      346.96      6.44 o 
  -2   4   8       61.83       62.52      2.08 o 
  -1   4   8        0.16        0.72      0.98 o 
   0   4   8       79.60       76.73      1.85 o 
   1   4   8      102.85       96.77      2.83 o 
   2   4   8      194.75      182.30      4.08 o 
   3   4   8       10.09        9.29      1.39 o 
   4   4   8      199.54      198.99      4.83 o 
   5   4   8        0.27        0.20      1.24 o 
   6   4   8        1.26        1.36      1.53 o 
   7   4   8        0.59        1.11      1.59 o 
   8   4   8       91.77      111.67      4.17 o 
  -8   5   8        8.92        8.42      2.00 o 
  -7   5   8       27.29       38.63      2.26 o 
  -6   5   8        0.14        0.32      1.40 o 
  -5   5   8       89.03       99.32      3.13 o 
  -4   5   8       36.94       36.09      1.90 o 
  -3   5   8      139.55      129.72      3.47 o 
  -2   5   8        5.71        2.38      1.11 o 
  -1   5   8       60.82       59.28      2.32 o 
   0   5   8      249.83      254.05      7.30 o 
   1   5   8       61.23       61.07      2.80 o 
   2   5   8       16.51       14.46      1.46 o 
   3   5   8       17.48       17.43      1.42 o 
   4   5   8       75.11       61.44      2.62 o 
   5   5   8       26.15       30.44      2.41 o 
   6   5   8        9.98       11.93      1.97 o 
   7   5   8        0.97        1.22      1.95 o 
  -6   6   8       22.67       25.30      2.77 o 
  -5   6   8       18.79       22.88      2.32 o 
  -4   6   8        0.92       -0.39      1.50 o 
  -3   6   8        0.27       -0.38      1.39 o 
  -2   6   8       28.28       26.79      2.01 o 
  -1   6   8        0.33       -1.40      1.40 o 
   0   6   8       33.43       30.26      1.90 o 
   1   6   8       28.13       23.10      2.08 o 
   2   6   8        2.48        1.24      1.25 o 
   3   6   8        0.07       -1.28      1.28 o 
   4   6   8       34.33       30.62      3.42 o 
   5   6   8       22.56       19.72      3.80 o 
  -3   7   8       23.05       29.52      2.60 o 
  -2   7   8        0.16       -1.65      1.65 o 
  -1   7   8        0.24       -1.12      1.77 o 
   0   7   8       22.80       21.70      5.45 o 
   1   7   8       20.42       24.89      4.51 o 
   2   7   8       19.63       24.45      2.60 o 
 -10   1   9       54.62       53.98      2.40 o 
  -9   1   9        0.36       -0.04      2.34 o 
  -8   1   9       13.19       15.39      2.48 o 
  -7   1   9       20.42       20.30      1.53 o 
  -6   1   9       96.67       94.07      2.53 o 
  -5   1   9        7.77       12.84      1.09 o 
  -4   1   9      460.21      497.78      8.09 o 
  -3   1   9      192.60      207.61      3.17 o 
  -2   1   9        8.43       10.38      2.68 o 
  -1   1   9       52.63       58.37      4.93 o 
   0   1   9        9.00        8.31      0.48 o 
   1   1   9      156.11      163.86      2.18 o 
   2   1   9       54.02       59.59      1.00 o 
   3   1   9      175.99      169.89      2.69 o 
   4   1   9      179.89      190.45      6.85 o 
   5   1   9      234.35      230.18      5.09 o 
   6   1   9       26.30       25.63      1.19 o 
   7   1   9       83.63       74.45      1.98 o 
   8   1   9        2.87       -0.02      1.27 o 
   9   1   9       44.38       61.06      3.06 o 
 -10   2   9        4.32        4.76      1.75 o 
  -9   2   9       12.44       10.00      1.62 o 
  -8   2   9       32.45       29.46      1.74 o 
  -7   2   9       51.67       51.41      4.03 o 
  -6   2   9       72.84       69.87      2.22 o 
  -5   2   9       15.44       18.55      1.72 o 
  -4   2   9       78.06       75.91      2.08 o 
  -3   2   9       43.69       47.47      1.24 o 
  -2   2   9     1722.23     1936.09     27.82 o 
  -1   2   9      322.63      334.11      4.68 o 
   0   2   9        1.93        8.93      1.05 o 
   1   2   9       33.02       27.80      0.81 o 
   2   2   9        3.40        3.79      0.61 o 
   3   2   9        6.98        9.09      1.31 o 
   4   2   9        7.07        7.82      1.18 o 
   5   2   9       31.41       33.69      2.54 o 
   6   2   9        5.20        2.31      1.26 o 
   7   2   9       30.01       27.70      2.15 o 
   8   2   9        0.91        1.65      1.61 o 
   9   2   9        0.44        3.28      2.00 o 
 -10   3   9        8.26        5.55      1.90 o 
  -9   3   9       33.84       34.39      2.05 o 
  -8   3   9        0.03       -1.19      1.19 o 
  -7   3   9       80.06       71.04      2.48 o 
  -6   3   9       24.06       21.98      1.48 o 
  -5   3   9       60.21       66.24      2.22 o 
  -4   3   9       17.81       14.88      1.34 o 
  -3   3   9       49.26       47.93      1.73 o 
  -2   3   9        0.04        0.91      0.62 o 
  -1   3   9      154.70      159.78      3.50 o 
   0   3   9       25.41       25.43      1.61 o 
   1   3   9       50.97       41.39      1.24 o 
   2   3   9        1.25        1.19      0.56 o 
   3   3   9       22.54       19.30      0.84 o 
   4   3   9      538.89      532.11      7.96 o 
   5   3   9      115.36      109.93      3.45 o 
   6   3   9       20.85       24.10      2.12 o 
   7   3   9       16.78       23.19      2.26 o 
   8   3   9        0.40       -0.03      1.79 o 
  -9   4   9        0.83        3.01      1.73 o 
  -8   4   9        0.73        0.28      1.44 o 
  -7   4   9       13.71       10.90      1.80 o 
  -6   4   9        1.39       -0.45      1.29 o 
  -5   4   9       41.88       40.95      1.91 o 
  -4   4   9        0.05       -0.94      1.45 o 
  -3   4   9     1190.86     1216.05     18.69 o 
  -2   4   9      103.49       92.49      2.59 o 
  -1   4   9       19.56       16.23      0.97 o 
   0   4   9       43.52       37.57      1.40 o 
   1   4   9      104.46      125.35      2.53 o 
   2   4   9       69.21       62.21      1.72 o 
   3   4   9       40.76       37.05      1.11 o 
   4   4   9       81.30       82.60      2.94 o 
   5   4   9      119.42      115.17      3.68 o 
   6   4   9       18.08       23.14      2.23 o 
   7   4   9        8.44        5.07      1.83 o 
   8   4   9        8.58       13.24      2.69 o 
  -8   5   9       12.98        9.87      2.10 o 
  -7   5   9      146.28      140.26      5.74 o 
  -6   5   9        4.56        4.18      2.64 o 
  -5   5   9        1.96        0.49      1.28 o 
  -4   5   9        1.84        1.96      1.27 o 
  -3   5   9       41.28       37.09      1.89 o 
  -2   5   9        0.40        1.94      1.17 o 
  -1   5   9      100.78      101.51      4.19 o 
   0   5   9       16.79       20.07      1.72 o 
   1   5   9      247.64      236.48      4.96 o 
   2   5   9        3.83        5.11      0.95 o 
   3   5   9       12.16       11.40      1.20 o 
   4   5   9        0.22       -1.51      1.51 o 
   5   5   9        4.53        5.02      2.11 o 
   6   5   9        0.00       -1.65      1.75 o 
  -6   6   9       48.12       63.62      5.11 o 
  -5   6   9        5.17        4.62      1.75 o 
  -4   6   9       12.37        9.95      1.83 o 
  -3   6   9        3.56        2.59      1.49 o 
  -2   6   9       18.63       19.20      2.56 o 
  -1   6   9       26.35       32.81      2.80 o 
   0   6   9      151.97      162.26      4.26 o 
   1   6   9       69.18       61.36      2.55 o 
   2   6   9       13.56       14.98      2.19 o 
   3   6   9       11.82       12.90      3.74 o 
   4   6   9        3.90        2.61      2.90 o 
   5   6   9       23.50       27.20      4.09 o 
  -2   7   9        1.81        6.10      1.86 o 
  -1   7   9        3.47        2.42      1.79 o 
   0   7   9       67.30       71.87      4.53 o 
   1   7   9        2.48        0.11      2.19 o 
 -10   0  10        5.07        5.32      2.16 o 
  -9   0  10     1501.11     1528.97     32.97 o 
  -8   0  10       38.30       37.67      2.51 o 
  -7   0  10       31.71       26.17      2.03 o 
  -6   0  10       24.45       19.01      1.71 o 
  -5   0  10      323.85      333.64      8.35 o 
  -4   0  10      178.69      199.68      5.41 o 
  -3   0  10      866.59      830.71     17.76 o 
  -2   0  10      370.96      497.13     10.96 o 
  -1   0  10       16.99       21.48      0.96 o 
   0   0  10        0.67        0.29      0.43 o 
   1   0  10        8.24        9.99      0.68 o 
   2   0  10      287.40      292.10      8.02 o 
   3   0  10       27.40       24.88      1.90 o 
   4   0  10       11.08        6.12      1.48 o 
   5   0  10       10.58        7.28      1.74 o 
   6   0  10      366.72      315.33      6.54 o 
   7   0  10        8.86        8.17      1.63 o 
   8   0  10       54.61       58.49      2.77 o 
   9   0  10        5.02        8.19      3.00 o 
 -10   1  10        6.29        2.87      1.58 o 
  -9   1  10       73.20       74.94      2.65 o 
  -8   1  10        5.42        3.12      1.19 o 
  -7   1  10       27.68       33.21      1.65 o 
  -6   1  10       10.63        5.90      1.04 o 
  -5   1  10       48.29       56.19      1.82 o 
  -4   1  10        7.34        4.59      0.83 o 
  -3   1  10       94.10       92.73      1.80 o 
  -2   1  10     2722.14     2902.34     65.90 o 
  -1   1  10      155.47      187.95      3.64 o 
   0   1  10      139.91      150.78      2.11 o 
   1   1  10        7.44        8.26      0.51 o 
   2   1  10      463.09      447.60      5.16 o 
   3   1  10        9.34        9.13      1.13 o 
   4   1  10      111.27      103.15      2.92 o 
   5   1  10        6.98        6.26      1.26 o 
   6   1  10       52.29       54.36      1.65 o 
   7   1  10        1.45        2.90      1.04 o 
   8   1  10        1.15        0.68      1.57 o 
   9   1  10        4.48        5.01      1.91 o 
 -10   2  10       14.80       12.37      2.87 o 
  -9   2  10        0.89       -1.01      1.34 o 
  -8   2  10       19.84       22.20      1.83 o 
  -7   2  10        0.83        0.34      0.99 o 
  -6   2  10      386.86      367.66      6.69 o 
  -5   2  10       69.86       62.97      1.99 o 
  -4   2  10       39.05       28.66      2.32 o 
  -3   2  10       10.30       10.95      0.80 o 
  -2   2  10       92.57      109.40      2.05 o 
  -1   2  10      262.00      271.06      3.97 o 
   0   2  10       87.20       83.87      1.66 o 
   1   2  10      103.57      107.79      1.73 o 
   2   2  10      130.81      132.20      1.98 o 
   3   2  10      140.88      140.22      3.49 o 
   4   2  10       69.41       72.63      2.46 o 
   5   2  10      167.94      165.13      3.44 o 
   6   2  10        2.87        1.49      1.04 o 
   7   2  10        1.72        0.94      1.47 o 
   8   2  10        1.37        1.88      1.68 o 
   9   2  10       15.64       22.87      2.75 o 
  -9   3  10       12.03       11.15      1.78 o 
  -8   3  10       28.45       25.98      1.79 o 
  -7   3  10        0.00        0.32      1.14 o 
  -6   3  10       39.28       34.91      3.37 o 
  -5   3  10       14.41       13.91      1.41 o 
  -4   3  10      144.51      152.77      4.61 o 
  -3   3  10       21.57       17.81      1.24 o 
  -2   3  10       20.73       18.45      0.90 o 
  -1   3  10        0.97        2.56      0.70 o 
   0   3  10       50.20       64.25      1.83 o 
   1   3  10      239.91      239.17      4.42 o 
   2   3  10        5.20        4.21      1.08 o 
   3   3  10       21.08       19.45      1.37 o 
   4   3  10      277.58      288.11      7.22 o 
   5   3  10      405.37      419.32      8.43 o 
   6   3  10       21.06       21.07      2.11 o 
   7   3  10        0.98        1.02      1.59 o 
   8   3  10        5.04        4.92      2.01 o 
  -9   4  10        2.10        1.15      2.76 o 
  -8   4  10        0.10        2.03      1.61 o 
  -7   4  10        1.80        4.78      1.55 o 
  -6   4  10        9.71        8.45      1.66 o 
  -5   4  10       14.33       18.16      1.67 o 
  -4   4  10       77.80       86.59      4.53 o 
  -3   4  10        7.06        4.03      1.10 o 
  -2   4  10        5.52        6.21      1.14 o 
  -1   4  10       20.55       21.83      1.09 o 
   0   4  10        5.06        2.66      0.78 o 
   1   4  10       20.14       21.80      1.36 o 
   2   4  10       22.95       22.13      1.03 o 
   3   4  10       41.75       35.05      1.43 o 
   4   4  10        6.87        7.29      1.61 o 
   5   4  10        3.24        5.48      2.18 o 
   6   4  10       41.85       41.12      2.52 o 
   7   4  10       21.56       26.76      3.64 o 
  -7   5  10      165.54      178.93      4.73 o 
  -6   5  10        2.16        1.80      1.54 o 
  -5   5  10       18.72       18.91      1.89 o 
  -4   5  10       10.29       10.85      1.60 o 
  -3   5  10      102.75       98.33      3.02 o 
  -2   5  10        8.14        8.22      1.38 o 
  -1   5  10       43.25       46.58      1.99 o 
   0   5  10        2.87        1.30      1.15 o 
   1   5  10       97.56       85.98      3.21 o 
   2   5  10        7.38        5.21      1.17 o 
   3   5  10       20.94       24.53      1.95 o 
   4   5  10       65.96       65.48      2.86 o 
   5   5  10       19.89       18.72      2.30 o 
   6   5  10        1.55        3.53      3.61 o 
  -6   6  10       27.60       37.73      2.44 o 
  -5   6  10       12.23       12.22      2.82 o 
  -4   6  10        1.90        2.79      1.57 o 
  -3   6  10        3.49        5.57      2.05 o 
  -2   6  10        0.83       -1.27      2.58 o 
  -1   6  10       60.98       56.76      2.55 o 
   0   6  10      193.17      205.88      4.89 o 
   1   6  10        1.95        2.19      1.72 o 
   2   6  10        3.78        5.96      1.43 o 
   3   6  10       19.94       20.11      3.67 o 
   4   6  10        6.22       -0.16      2.71 o 
  -1   7  10        5.13        1.62      2.80 o 
   0   7  10        1.30        0.68      2.48 o 
 -10   1  11        2.19        1.01      1.54 o 
  -9   1  11       80.53       81.06      2.78 o 
  -8   1  11       38.67       38.51      1.87 o 
  -7   1  11       22.50       28.48      1.58 o 
  -6   1  11        8.18        5.45      1.05 o 
  -5   1  11      662.56      706.79     11.27 o 
  -4   1  11        0.57        0.58      0.56 o 
  -3   1  11       49.78       57.74      1.43 o 
  -2   1  11     4610.52     4412.25    155.16 o 
  -1   1  11      243.92      276.46      3.98 o 
   0   1  11       24.62       23.35      0.72 o 
   1   1  11      189.27      185.55      2.47 o 
   2   1  11      216.25      199.75      2.59 o 
   3   1  11       58.97       56.27      2.04 o 
   4   1  11       95.47       87.49      2.73 o 
   5   1  11        4.97        4.53      1.80 o 
   6   1  11      123.30      108.66      2.36 o 
   7   1  11        0.57        0.22      1.02 o 
   8   1  11        0.12        1.26      1.64 o 
   9   1  11       13.27       20.69      3.43 o 
 -10   2  11       49.42       51.85      2.60 o 
  -9   2  11        0.65        1.42      1.39 o 
  -8   2  11        8.09        4.88      1.30 o 
  -7   2  11        0.70       -0.24      1.06 o 
  -6   2  11       81.04       72.62      2.36 o 
  -5   2  11       19.52       20.35      1.31 o 
  -4   2  11        7.15        8.14      1.27 o 
  -3   2  11        2.16        3.10      0.64 o 
  -2   2  11      185.24      190.84      3.10 o 
  -1   2  11      835.45      854.21     16.26 o 
   0   2  11       10.18       12.48      1.42 o 
   1   2  11       27.15       26.96      0.83 o 
   2   2  11       12.55       10.48      1.05 o 
   3   2  11      689.62      636.45     12.05 o 
   4   2  11       39.83       37.57      2.09 o 
   5   2  11      649.99      652.05     12.06 o 
   6   2  11        2.67        1.81      1.57 o 
   7   2  11        0.93        0.53      1.53 o 
   8   2  11        1.67        1.60      1.89 o 
  -9   3  11       14.18       10.87      1.77 o 
  -8   3  11      109.44      109.39      3.34 o 
  -7   3  11        0.20        1.05      1.21 o 
  -6   3  11        3.50        0.38      1.06 o 
  -5   3  11        6.63        4.88      1.16 o 
  -4   3  11      205.27      221.60      4.58 o 
  -3   3  11      234.39      224.14      4.66 o 
  -2   3  11        2.49        1.95      0.66 o 
  -1   3  11        1.94        1.39      0.62 o 
   0   3  11       15.39       17.81      1.09 o 
   1   3  11      372.58      394.08      6.89 o 
   2   3  11       63.91       62.55      1.39 o 
   3   3  11      463.42      472.77      9.07 o 
   4   3  11       17.98       20.12      1.79 o 
   5   3  11       69.98       73.69      2.95 o 
   6   3  11       11.91       14.17      1.98 o 
   7   3  11       24.63       32.65      2.96 o 
   8   3  11       33.76       42.94      6.06 o 
  -8   4  11       19.71       18.94      2.11 o 
  -7   4  11      125.20      118.84      3.54 o 
  -6   4  11       33.76       35.40      1.96 o 
  -5   4  11        9.53        9.09      1.42 o 
  -4   4  11      260.93      265.54      5.47 o 
  -3   4  11       85.86       90.98      4.16 o 
  -2   4  11       46.20       41.07      1.75 o 
  -1   4  11        6.25        5.52      0.89 o 
   0   4  11        0.64       -0.70      0.70 o 
   1   4  11       37.77       36.64      1.73 o 
   2   4  11       11.31       13.98      1.41 o 
   3   4  11       18.28       19.96      2.88 o 
   4   4  11        2.40        2.22      1.69 o 
   5   4  11       32.37       31.29      2.29 o 
   6   4  11        1.55        2.26      1.67 o 
   7   4  11        5.25        4.21      2.04 o 
  -7   5  11       12.68       15.71      2.12 o 
  -6   5  11       18.83       22.52      2.21 o 
  -5   5  11        0.56       -0.04      1.38 o 
  -4   5  11       61.48       51.55      4.43 o 
  -3   5  11       95.27       90.17      2.90 o 
  -2   5  11       23.94       23.75      1.77 o 
  -1   5  11        0.29       -0.51      1.12 o 
   0   5  11        0.16       -0.91      1.05 o 
   1   5  11       34.45       30.47      2.91 o 
   2   5  11       12.55       10.40      2.01 o 
   3   5  11        5.34        5.72      1.55 o 
   4   5  11       90.47       95.49      3.43 o 
   5   5  11        0.53        2.50      1.93 o 
   6   5  11       10.49       12.90      2.31 o 
  -5   6  11        2.81        3.53      3.05 o 
  -4   6  11       10.89       12.89      2.02 o 
  -3   6  11        6.41        4.11      1.61 o 
  -2   6  11        0.86        1.28      1.47 o 
  -1   6  11       31.93       32.72      2.04 o 
   0   6  11       18.74       28.38      4.19 o 
   1   6  11        3.71       -0.12      1.89 o 
   2   6  11        1.31        4.13      2.19 o 
   3   6  11        0.17        0.74      2.74 o 
   4   6  11       12.12        4.58      3.16 o 
 -10   0  12        0.02       -0.26      2.35 o 
  -9   0  12      100.16       99.97      4.48 o 
  -8   0  12       17.83       16.73      2.35 o 
  -7   0  12        0.27        1.29      1.35 o 
  -6   0  12       11.74       10.22      1.74 o 
  -5   0  12      152.94      144.60      4.61 o 
  -4   0  12      201.25      199.58      5.61 o 
  -3   0  12       78.04       88.27      3.13 o 
  -2   0  12     1284.77     1432.02     22.04 o 
  -1   0  12      521.07      551.46      9.06 o 
   0   0  12      198.62      173.28      3.41 o 
   1   0  12      122.40      117.01      2.46 o 
   2   0  12     2474.03     2472.54     56.07 o 
   3   0  12      169.69      183.05      6.03 o 
   4   0  12        1.20       -0.35      1.26 o 
   5   0  12       49.06       49.85      3.09 o 
   6   0  12        9.79        6.74      2.09 o 
   7   0  12        0.00        0.06      1.42 o 
   8   0  12        5.06        5.81      3.29 o 
   9   0  12       15.50       20.24      3.51 o 
 -10   1  12        5.12        3.18      1.72 o 
  -9   1  12      334.34      332.57      7.11 o 
  -8   1  12        5.84        5.74      2.98 o 
  -7   1  12        6.26        5.63      1.22 o 
  -6   1  12       55.73       52.10      1.97 o 
  -5   1  12      145.12      153.57      3.46 o 
  -4   1  12        7.30        5.20      0.74 o 
  -3   1  12        0.31       -0.53      0.53 o 
  -2   1  12      727.54      678.14     10.48 o 
  -1   1  12       37.54       42.69      1.15 o 
   0   1  12       10.69        6.74      1.04 o 
   1   1  12       11.22       11.80      0.62 o 
   2   1  12       93.01      102.05      2.85 o 
   3   1  12        5.96        3.17      1.14 o 
   4   1  12       10.82        7.04      2.03 o 
   5   1  12       27.97       27.94      1.73 o 
   6   1  12      155.42      129.58      3.13 o 
   7   1  12        0.31       -1.01      1.01 o 
   8   1  12       11.19       11.09      2.02 o 
 -10   2  12        1.05       -1.58      1.58 o 
  -9   2  12        1.57        0.66      1.41 o 
  -8   2  12        0.09        0.05      1.18 o 
  -7   2  12       77.13       77.82      2.56 o 
  -6   2  12       12.72       10.77      1.29 o 
  -5   2  12       48.85       54.75      1.99 o 
  -4   2  12        0.03       -0.17      0.95 o 
  -3   2  12      124.92      140.27      2.72 o 
  -2   2  12      268.73      254.83      3.89 o 
  -1   2  12      133.20      144.42      2.98 o 
   0   2  12       41.72       43.78      1.20 o 
   1   2  12       14.85       16.74      0.74 o 
   2   2  12        8.15        4.85      1.08 o 
   3   2  12      105.47      110.80      3.30 o 
   4   2  12       11.75       13.97      1.61 o 
   5   2  12      295.47      312.50      6.80 o 
   6   2  12        2.22        3.21      1.57 o 
   7   2  12        9.97        8.41      1.83 o 
   8   2  12       25.00       28.25      2.74 o 
  -9   3  12       22.62       20.45      2.19 o 
  -8   3  12       53.98       57.91      2.53 o 
  -7   3  12       17.08       20.38      1.88 o 
  -6   3  12       25.62       22.45      1.70 o 
  -5   3  12        6.12        4.69      1.15 o 
  -4   3  12        2.58        1.97      1.16 o 
  -3   3  12       72.94       60.18      2.01 o 
  -2   3  12       14.73       11.05      1.28 o 
  -1   3  12        2.92        4.60      1.26 o 
   0   3  12        0.59        0.57      0.68 o 
   1   3  12        2.31        2.03      0.62 o 
   2   3  12        5.69        4.31      0.88 o 
   3   3  12      552.77      572.61     10.81 o 
   4   3  12      142.53      139.59      3.88 o 
   5   3  12       50.71       50.19      3.13 o 
   6   3  12       47.29       47.48      2.66 o 
   7   3  12       11.80       13.23      2.22 o 
   8   3  12       17.09       21.45      2.64 o 
  -8   4  12        4.98        3.54      1.67 o 
  -7   4  12       10.53       11.95      1.82 o 
  -6   4  12        1.85        2.21      1.30 o 
  -5   4  12        2.07        1.26      1.21 o 
  -4   4  12      341.54      330.76      6.46 o 
  -3   4  12       70.86       72.47      2.41 o 
  -2   4  12       30.39       28.80      1.55 o 
  -1   4  12        0.99        0.85      0.89 o 
   0   4  12       75.15       68.15      1.83 o 
   1   4  12       68.06       61.10      1.75 o 
   2   4  12        0.22        0.94      1.05 o 
   3   4  12        7.04        8.19      3.58 o 
   4   4  12        2.39        0.94      1.44 o 
   5   4  12        1.32        2.59      1.62 o 
   6   4  12        3.41        1.29      2.58 o 
   7   4  12       33.64       38.47      2.74 o 
  -7   5  12        2.04        2.77      1.73 o 
  -6   5  12        0.06       -1.32      2.74 o 
  -5   5  12        0.00       -0.06      1.39 o 
  -4   5  12       49.14       41.36      2.12 o 
  -3   5  12        3.61        2.93      1.28 o 
  -2   5  12       31.07       26.38      1.70 o 
  -1   5  12        6.88        7.63      1.43 o 
   0   5  12      182.09      179.04      5.01 o 
   1   5  12        0.11        0.57      1.02 o 
   2   5  12        0.83       -0.01      1.42 o 
   3   5  12       44.67       47.33      2.56 o 
   4   5  12        6.86        5.30      1.72 o 
   5   5  12       23.60       31.14      2.80 o 
  -5   6  12        0.05       -1.73      1.73 o 
  -4   6  12        2.33        1.77      1.65 o 
  -3   6  12       26.82       33.41      2.28 o 
  -2   6  12        0.06       -0.77      1.41 o 
  -1   6  12      113.01      114.69      3.54 o 
   0   6  12       18.07       21.32      2.16 o 
   1   6  12        1.88        4.61      1.58 o 
   3   6  12       85.10       83.82      5.22 o 
 -10   1  13        8.21        7.57      1.85 o 
  -9   1  13        1.51        2.10      1.66 o 
  -8   1  13       28.21       26.51      1.70 o 
  -7   1  13        1.32        1.45      1.05 o 
  -6   1  13       14.38       15.81      1.48 o 
  -5   1  13       10.76       12.42      1.68 o 
  -4   1  13       59.18       64.33      1.64 o 
  -3   1  13      745.58      739.88      9.69 o 
  -2   1  13       14.97       13.62      0.83 o 
  -1   1  13      285.27      336.29      4.92 o 
   0   1  13       85.98       77.57      1.44 o 
   1   1  13       35.60       38.84      0.95 o 
   2   1  13       84.22       77.96      2.49 o 
   3   1  13      169.53      175.56      4.26 o 
   4   1  13        1.30       -0.03      1.01 o 
   5   1  13        0.34        2.74      1.28 o 
   6   1  13        1.02       -0.23      1.30 o 
   7   1  13       11.93       14.20      1.41 o 
   8   1  13        2.83        0.15      1.80 o 
 -10   2  13       25.58       22.19      2.31 o 
  -9   2  13        4.36        4.49      1.58 o 
  -8   2  13        1.13        0.66      1.74 o 
  -7   2  13       33.38       29.73      1.74 o 
  -6   2  13        0.95        0.92      1.04 o 
  -5   2  13       77.25       75.28      3.69 o 
  -4   2  13       11.04       15.50      1.53 o 
  -3   2  13       64.25       62.30      1.61 o 
  -2   2  13      142.59      152.00      3.04 o 
  -1   2  13      166.03      177.79      3.49 o 
   0   2  13        3.55        1.27      0.75 o 
   1   2  13       19.00       17.86      0.76 o 
   2   2  13        5.63        6.16      2.43 o 
   3   2  13       62.20       58.05      2.31 o 
   4   2  13       18.64       22.77      2.53 o 
   5   2  13       76.21       78.65      2.90 o 
   6   2  13       19.15       19.20      1.68 o 
   7   2  13       12.84       19.34      3.43 o 
   8   2  13        0.32        2.07      1.97 o 
  -9   3  13        0.26        0.05      1.65 o 
  -8   3  13       15.25       15.32      1.90 o 
  -7   3  13        0.59        0.15      1.39 o 
  -6   3  13       23.04       26.40      1.69 o 
  -5   3  13       53.42       55.64      2.13 o 
  -4   3  13      231.39      236.18      4.85 o 
  -3   3  13       40.49       41.52      1.78 o 
  -2   3  13        9.54       12.17      2.08 o 
  -1   3  13       12.04       16.70      1.05 o 
   0   3  13      349.63      337.23      5.03 o 
   1   3  13      129.79      119.29      2.11 o 
   2   3  13        0.15       -0.63      1.06 o 
   3   3  13      382.05      392.37     11.38 o 
   4   3  13      185.82      182.11      4.70 o 
   5   3  13       66.79       62.98      5.35 o 
   6   3  13        0.65        1.75      1.61 o 
   7   3  13        6.74        6.91      2.10 o 
  -8   4  13       73.93       65.04      2.80 o 
  -7   4  13       21.80       27.10      4.19 o 
  -6   4  13        9.02       10.23      2.95 o 
  -5   4  13       31.34       30.84      1.84 o 
  -4   4  13      368.24      368.02      7.03 o 
  -3   4  13       20.11       21.61      1.79 o 
  -2   4  13       16.14       17.68      2.06 o 
  -1   4  13       18.56       21.88      1.95 o 
   0   4  13       40.41       34.44      2.19 o 
   1   4  13       19.74       20.06      2.45 o 
   2   4  13        1.76        1.09      1.21 o 
   3   4  13       55.21       49.76      2.38 o 
   4   4  13       87.33       88.17      3.33 o 
   5   4  13        7.01        6.95      3.38 o 
   6   4  13        3.30        2.93      1.93 o 
  -7   5  13       11.05       13.31      2.13 o 
  -6   5  13        0.64       -0.14      1.55 o 
  -5   5  13        0.07       -0.82      1.43 o 
  -4   5  13       61.19       58.26      2.48 o 
  -3   5  13        5.85        3.41      1.40 o 
  -2   5  13        0.33        0.50      1.17 o 
  -1   5  13       29.14       26.61      1.68 o 
   0   5  13        5.05        5.09      1.36 o 
   1   5  13       18.06       20.30      1.62 o 
   2   5  13       13.89       14.92      2.74 o 
   3   5  13        1.68        1.13      1.55 o 
   4   5  13       24.87       26.67      2.54 o 
   5   5  13       12.34       17.26      3.38 o 
  -5   6  13       15.20       17.95      2.34 o 
  -4   6  13       15.10       19.54      2.25 o 
  -3   6  13        0.54       -0.36      2.43 o 
  -2   6  13       13.47       12.43      1.95 o 
  -1   6  13      145.19      148.41      4.12 o 
   0   6  13       16.24       20.84      4.37 o 
   1   6  13        9.41       13.08      2.87 o 
   3   6  13        1.58        7.38      3.51 o 
 -10   0  14       97.16       98.20      5.00 o 
  -9   0  14      265.81      279.57      8.44 o 
  -8   0  14        0.42        0.81      1.68 o 
  -7   0  14        3.78        1.61      1.55 o 
  -6   0  14       66.20       62.52      3.03 o 
  -5   0  14      125.50      112.25      4.09 o 
  -4   0  14       32.72       26.39      1.90 o 
  -3   0  14       87.31       88.06      2.43 o 
  -2   0  14      413.78      386.38      6.87 o 
  -1   0  14      139.61      127.05      2.90 o 
   0   0  14      104.64       95.44      2.34 o 
   1   0  14      259.50      232.00      7.12 o 
   2   0  14        9.31       12.57      2.03 o 
   3   0  14       81.43       97.20      4.29 o 
   4   0  14      210.25      193.81      6.74 o 
   5   0  14       73.41       64.71      3.67 o 
   6   0  14       33.14       24.49      2.67 o 
   7   0  14        9.87        7.42      1.82 o 
   8   0  14        0.15       -1.27      3.43 o 
 -10   1  14      103.75      111.18      3.61 o 
  -9   1  14        0.62        1.15      1.40 o 
  -8   1  14       11.54       13.76      1.69 o 
  -7   1  14        7.90       10.38      1.44 o 
  -6   1  14       23.84       19.81      1.87 o 
  -5   1  14      123.45      130.29      2.64 o 
  -4   1  14       56.25       47.76      1.46 o 
  -3   1  14      106.43      121.84      2.48 o 
  -2   1  14        9.58       14.96      0.86 o 
  -1   1  14        0.01        0.20      0.48 o 
   0   1  14        9.00       11.65      1.17 o 
   1   1  14        0.34        0.97      0.63 o 
   2   1  14      111.89      112.53      3.38 o 
   3   1  14        0.21       -0.71      0.99 o 
   4   1  14       17.04       19.47      1.83 o 
   5   1  14      165.22      161.51      5.40 o 
   6   1  14       14.66       19.63      2.10 o 
   7   1  14        3.25        3.53      1.28 o 
   8   1  14        9.11        9.32      3.22 o 
  -9   2  14        2.67       -0.30      1.57 o 
  -8   2  14       42.59       42.65      2.14 o 
  -7   2  14       31.77       28.19      1.87 o 
  -6   2  14        0.08        0.11      1.08 o 
  -5   2  14       22.43       22.16      1.46 o 
  -4   2  14       94.43       97.30      2.69 o 
  -3   2  14       62.44       66.52      1.72 o 
  -2   2  14       31.75       34.68      1.23 o 
  -1   2  14       95.24      111.38      2.58 o 
   0   2  14        6.04        4.36      0.63 o 
   1   2  14       59.51       54.72      1.57 o 
   2   2  14       10.91        7.24      1.36 o 
   3   2  14      540.78      526.97     10.09 o 
   4   2  14      569.64      564.33     10.81 o 
   5   2  14        6.83        9.23      1.73 o 
   6   2  14        4.72        6.25      1.44 o 
   7   2  14        6.04        1.85      1.79 o 
   8   2  14       37.10       42.06      2.95 o 
  -9   3  14        0.20        0.68      1.66 o 
  -8   3  14        4.38        5.93      1.59 o 
  -7   3  14       38.89       35.16      2.00 o 
  -6   3  14       12.21       13.78      1.69 o 
  -5   3  14        3.22        4.31      1.23 o 
  -4   3  14      117.13      117.00      3.98 o 
  -3   3  14      312.85      335.28      6.24 o 
  -2   3  14        1.51       -0.29      0.74 o 
  -1   3  14       50.52       56.25      1.60 o 
   0   3  14       38.20       33.15      1.26 o 
   1   3  14       13.78       15.67      1.23 o 
   2   3  14        3.35        2.53      1.19 o 
   3   3  14       65.10       68.01      2.69 o 
   4   3  14        1.41        2.04      1.56 o 
   5   3  14        6.07        5.38      2.48 o 
   6   3  14        4.58        4.13      2.24 o 
   7   3  14       23.65       37.88      3.05 o 
  -8   4  14       14.75       14.81      2.10 o 
  -7   4  14       16.26       13.90      3.67 o 
  -6   4  14        2.19        3.80      1.41 o 
  -5   4  14        9.53        6.32      1.90 o 
  -4   4  14       81.16       79.56      2.71 o 
  -3   4  14        0.19        0.46      1.11 o 
  -2   4  14       36.15       36.80      1.77 o 
  -1   4  14       34.86       33.38      1.64 o 
   0   4  14      220.36      202.65      4.33 o 
   1   4  14       53.96       48.85      1.77 o 
   2   4  14        1.93        2.87      1.36 o 
   3   4  14        5.46        4.74      1.45 o 
   4   4  14        4.56        0.97      2.45 o 
   5   4  14       24.02       22.84      2.45 o 
   6   4  14        6.93       10.40      2.22 o 
  -6   5  14       31.71       35.03      2.23 o 
  -5   5  14        3.21        2.50      1.55 o 
  -4   5  14        0.18        0.03      1.45 o 
  -3   5  14       25.15       25.72      1.97 o 
  -2   5  14       24.24       24.69      1.85 o 
  -1   5  14       14.31       19.80      1.85 o 
   0   5  14      117.83      116.97      3.28 o 
   1   5  14        3.20        2.64      1.49 o 
   2   5  14        3.87        3.32      2.45 o 
   3   5  14       27.94       27.22      2.48 o 
   4   5  14       36.41       36.75      2.54 o 
   5   5  14        4.87        8.51      3.06 o 
  -4   6  14        2.07        2.35      1.80 o 
  -3   6  14       19.45       27.01      2.47 o 
  -2   6  14       12.41       18.96      3.13 o 
  -1   6  14       19.58       20.97      2.23 o 
   0   6  14        0.60        1.15      1.64 o 
 -10   1  15       51.52       53.73      2.68 o 
  -9   1  15       16.80       19.03      2.03 o 
  -8   1  15        2.86        0.84      2.72 o 
  -7   1  15        1.32        2.59      1.21 o 
  -6   1  15        1.89        1.72      1.13 o 
  -5   1  15       28.90       33.26      1.62 o 
  -4   1  15       46.86       51.91      5.38 o 
  -3   1  15      150.03      150.35      3.29 o 
  -2   1  15        2.75        1.97      0.87 o 
  -1   1  15        3.22        3.93      0.63 o 
   0   1  15        0.23        0.13      0.51 o 
   1   1  15       45.34       45.01      3.27 o 
   2   1  15      103.92       91.12      2.93 o 
   3   1  15        4.05        4.51      1.64 o 
   4   1  15        5.53        3.55      1.29 o 
   5   1  15       26.15       27.08      2.12 o 
   6   1  15        6.14        5.44      2.79 o 
   7   1  15        3.92        4.74      1.50 o 
   8   1  15       23.69       35.51      3.12 o 
  -9   2  15       34.51       33.95      2.18 o 
  -8   2  15       12.58       15.34      1.87 o 
  -7   2  15       20.55       21.11      1.89 o 
  -6   2  15       17.06       21.00      1.77 o 
  -5   2  15       10.05        9.64      1.28 o 
  -4   2  15       56.50       58.01      2.08 o 
  -3   2  15     1019.53      989.09     20.87 o 
  -2   2  15      160.55      176.47      3.13 o 
  -1   2  15        2.33        2.88      0.96 o 
   0   2  15        1.49       -0.07      0.57 o 
   1   2  15       85.29       74.79      2.62 o 
   2   2  15        8.19        6.84      2.51 o 
   3   2  15        2.27        2.13      1.34 o 
   4   2  15       10.37       12.94      1.78 o 
   5   2  15       10.24        9.16      1.75 o 
   6   2  15        8.91        8.89      3.16 o 
   7   2  15        5.77        2.75      1.94 o 
  -9   3  15        0.20       -1.30      1.74 o 
  -8   3  15       30.51       35.64      2.14 o 
  -7   3  15       77.84       74.00      2.81 o 
  -6   3  15       84.75       81.38      2.83 o 
  -5   3  15       63.10       57.23      2.71 o 
  -4   3  15       46.55       48.33      2.11 o 
  -3   3  15       14.28       15.58      1.49 o 
  -2   3  15        0.99        0.92      0.84 o 
  -1   3  15        1.92        0.23      0.80 o 
   0   3  15       22.26       20.41      1.09 o 
   1   3  15        7.03        5.88      1.39 o 
   2   3  15       83.51       72.30      2.73 o 
   3   3  15       53.33       51.61      2.40 o 
   4   3  15      181.42      186.45      4.98 o 
   5   3  15        1.07        0.74      2.29 o 
   6   3  15        0.69        1.39      1.87 o 
   7   3  15       22.99       37.58      3.88 o 
  -8   4  15        0.14        0.00      1.71 o 
  -7   4  15        1.94        0.75      1.56 o 
  -6   4  15        6.52        4.17      1.54 o 
  -5   4  15       25.59       24.40      1.91 o 
  -4   4  15      404.92      410.65      7.78 o 
  -3   4  15        1.45        1.09      1.15 o 
  -2   4  15        3.98        3.41      1.29 o 
  -1   4  15       46.29       45.17      1.94 o 
   0   4  15        1.29        0.42      0.98 o 
   1   4  15        2.29        3.72      2.05 o 
   2   4  15        0.86        0.38      1.74 o 
   3   4  15        2.21        1.66      1.55 o 
   4   4  15      152.36      152.43      6.77 o 
   5   4  15        4.30        6.40      1.99 o 
   6   4  15        2.00        0.27      2.04 o 
  -6   5  15        0.01        1.18      1.70 o 
  -5   5  15        0.59        0.74      1.59 o 
  -4   5  15       95.13       91.80      3.15 o 
  -3   5  15        0.66       -0.38      1.37 o 
  -2   5  15        2.41        1.93      1.76 o 
  -1   5  15        2.27        2.47      1.82 o 
   0   5  15       67.01       65.81      2.52 o 
   1   5  15        2.15        1.08      1.70 o 
   2   5  15       43.99       39.83      3.54 o 
   3   5  15        0.12        5.80      2.84 o 
   4   5  15        5.56        4.98      2.38 o 
  -3   6  15       19.42       25.39      3.87 o 
  -2   6  15       27.59       34.53      2.35 o 
  -1   6  15       20.90       27.20      2.40 o 
   0   6  15       18.97       21.72      3.22 o 
  -9   0  16        0.06       -0.13      2.19 o 
  -8   0  16        0.14        1.42      1.77 o 
  -7   0  16        0.04        2.51      1.61 o 
  -6   0  16      524.69      518.40     12.83 o 
  -5   0  16       34.76       39.03      2.48 o 
  -4   0  16       49.24       54.28      2.04 o 
  -3   0  16        2.49        0.69      0.88 o 
  -2   0  16      141.12      156.98      3.59 o 
  -1   0  16        0.93        1.03      0.78 o 
   0   0  16       12.37       12.85      1.71 o 
   1   0  16       29.41       23.53      2.19 o 
   2   0  16        0.02       -1.10      1.48 o 
   3   0  16        0.08       -1.55      1.55 o 
   4   0  16       26.28       24.36      3.03 o 
   5   0  16      260.09      238.16      8.28 o 
   6   0  16       15.31       16.82      3.09 o 
   7   0  16       11.10        7.53      2.06 o 
  -9   1  16        0.10        0.40      1.56 o 
  -8   1  16        3.34        3.21      1.40 o 
  -7   1  16        0.19        0.79      1.29 o 
  -6   1  16       10.80       11.63      2.66 o 
  -5   1  16        5.83        6.24      1.21 o 
  -4   1  16       10.91       10.32      1.06 o 
  -3   1  16      445.70      434.82      8.64 o 
  -2   1  16      242.94      276.35      3.87 o 
  -1   1  16       22.13       25.16      0.98 o 
   0   1  16        0.54        1.38      0.56 o 
   1   1  16      349.72      327.18      6.87 o 
   2   1  16       63.75       63.31      2.48 o 
   3   1  16       73.94       72.62      3.27 o 
   4   1  16       20.81       23.98      2.11 o 
   5   1  16       61.03       59.63      2.70 o 
   6   1  16        0.17        0.05      1.60 o 
   7   1  16        3.72        5.94      1.62 o 
  -9   2  16       20.50       24.75      3.11 o 
  -8   2  16        9.88        8.98      1.68 o 
  -7   2  16       78.59       73.38      2.68 o 
  -6   2  16        0.00        0.23      1.63 o 
  -5   2  16       69.20       67.39      2.34 o 
  -4   2  16       11.02       13.47      1.40 o 
  -3   2  16      461.78      425.40      6.26 o 
  -2   2  16       71.93       68.03      2.14 o 
  -1   2  16       93.65       86.40      1.78 o 
   0   2  16        0.03       -0.10      0.61 o 
   1   2  16       41.49       47.82      2.16 o 
   2   2  16      264.01      265.83      6.06 o 
   3   2  16        5.78        7.64      1.54 o 
   4   2  16       17.41       19.85      2.12 o 
   5   2  16        5.86        8.29      2.22 o 
   6   2  16        0.04        2.09      1.78 o 
   7   2  16       24.27       35.36      3.71 o 
  -8   3  16        3.22        3.75      2.95 o 
  -7   3  16       18.20       17.51      1.92 o 
  -6   3  16        1.52        2.70      1.36 o 
  -5   3  16      175.27      186.64      8.52 o 
  -4   3  16       35.00       38.08      1.87 o 
  -3   3  16        0.00        0.50      1.01 o 
  -2   3  16       17.35       15.54      1.99 o 
  -1   3  16        7.90        9.88      1.20 o 
   0   3  16       72.33       72.69      1.72 o 
   1   3  16        6.10        4.00      1.29 o 
   2   3  16       23.86       25.74      1.85 o 
   3   3  16      107.17      109.00      4.14 o 
   4   3  16      251.50      254.66      6.20 o 
   5   3  16       22.98       24.81      3.58 o 
   6   3  16        1.91        2.26      1.96 o 
  -7   4  16        0.51       -0.04      2.61 o 
  -6   4  16        0.48        0.08      2.37 o 
  -5   4  16        6.29        6.92      1.66 o 
  -4   4  16        9.30       10.77      1.72 o 
  -3   4  16        3.55        1.80      1.30 o 
  -2   4  16        6.19       10.48      1.42 o 
  -1   4  16       22.70       21.61      1.54 o 
   0   4  16       56.34       34.87      3.13 o 
   1   4  16       15.98       16.57      4.11 o 
   2   4  16        3.71        5.20      1.62 o 
   3   4  16       19.48       24.90      7.30 o 
   4   4  16        3.12        3.61      2.71 o 
   5   4  16        0.29       -0.92      1.92 o 
  -6   5  16        3.94        1.48      2.87 o 
  -5   5  16        0.09       -1.57      1.57 o 
  -4   5  16        4.90        6.35      1.82 o 
  -3   5  16       15.36       18.78      2.64 o 
  -2   5  16        1.88        1.97      2.38 o 
  -1   5  16       31.05       27.30      1.88 o 
   0   5  16       31.93       33.32      3.45 o 
   1   5  16        0.02        3.64      2.38 o 
   2   5  16       44.23       50.34      4.06 o 
   3   5  16        8.35        8.38      3.58 o 
  -2   6  16       18.51       22.20      2.48 o 
  -1   6  16       35.17       41.16      2.40 o 
  -9   1  17       12.11       12.43      1.97 o 
  -8   1  17        0.06       -1.15      1.30 o 
  -7   1  17        4.00        5.07      2.32 o 
  -6   1  17       68.69       72.60      2.52 o 
  -5   1  17       12.96       13.70      1.49 o 
  -4   1  17       55.06       53.59      1.88 o 
  -3   1  17      593.89      586.67     12.48 o 
  -2   1  17       38.18       40.42      1.25 o 
  -1   1  17       23.56       19.69      0.95 o 
   0   1  17        3.45        3.34      1.15 o 
   1   1  17      269.90      253.19      5.77 o 
   2   1  17        7.75        5.35      1.34 o 
   3   1  17       16.25       14.04      1.81 o 
   4   1  17        0.00       -1.43      1.43 o 
   5   1  17       21.98       26.53      2.45 o 
   6   1  17        4.50        2.14      1.80 o 
   7   1  17        3.03        2.08      1.68 o 
  -9   2  17       26.25       34.16      2.68 o 
  -8   2  17        0.25        1.22      1.56 o 
  -7   2  17       13.65       10.28      1.62 o 
  -6   2  17        5.15        5.54      1.39 o 
  -5   2  17        6.11        3.69      1.17 o 
  -4   2  17        0.00        0.49      1.04 o 
  -3   2  17      119.34      117.14      2.55 o 
  -2   2  17      142.69      147.07      4.67 o 
  -1   2  17        0.38       -0.64      0.66 o 
   0   2  17        0.95        0.48      1.06 o 
   1   2  17        3.90        1.38      1.16 o 
   2   2  17      685.05      658.66     12.39 o 
   3   2  17       18.98       21.55      2.11 o 
   4   2  17       96.00      100.40      3.80 o 
   5   2  17       13.07       13.48      2.02 o 
   6   2  17        5.69        8.26      3.45 o 
  -8   3  17       18.61       18.85      2.16 o 
  -7   3  17        0.23        1.21      1.44 o 
  -6   3  17        1.29       -0.27      1.38 o 
  -5   3  17      272.46      270.70      5.75 o 
  -4   3  17       34.61       32.75      1.81 o 
  -3   3  17       33.01       33.36      1.75 o 
  -2   3  17        2.05        1.89      1.08 o 
  -1   3  17        0.88        0.73      0.89 o 
   0   3  17       45.94       41.26      2.22 o 
   1   3  17        4.64        3.96      1.41 o 
   2   3  17      107.67      108.96      3.60 o 
   3   3  17       31.09       29.96      2.09 o 
   4   3  17      155.90      161.05      4.76 o 
   5   3  17        0.67        0.26      2.51 o 
   6   3  17       64.46       70.41      3.54 o 
  -7   4  17       12.27       10.96      1.99 o 
  -6   4  17        2.90        3.66      1.66 o 
  -5   4  17       55.38       51.66      2.43 o 
  -4   4  17       63.09       62.93      2.54 o 
  -3   4  17       31.48       29.01      1.80 o 
  -2   4  17        1.37        1.34      1.25 o 
  -1   4  17        8.06        9.51      1.43 o 
   0   4  17       34.99       29.55      2.14 o 
   1   4  17        0.01        1.52      1.52 o 
   2   4  17        0.54        1.22      2.11 o 
   3   4  17       90.64      102.22      3.79 o 
   4   4  17       46.55       42.51      3.93 o 
   5   4  17        5.43        4.40      2.13 o 
  -5   5  17       13.07       10.88      3.08 o 
  -4   5  17        0.03       -0.33      1.64 o 
  -3   5  17        0.23        0.96      1.50 o 
  -2   5  17        3.02        4.03      1.57 o 
  -1   5  17        3.33        4.81      1.64 o 
   1   5  17       19.59       25.07      3.74 o 
   2   5  17        2.34       -1.71      3.03 o 
   3   5  17       37.93       45.02      4.19 o 
  -9   0  18        4.89        6.48      2.58 o 
  -8   0  18        0.15        2.45      2.13 o 
  -7   0  18        1.86        0.39      1.77 o 
  -6   0  18       58.41       54.91      3.16 o 
  -5   0  18       48.66       51.28      2.15 o 
  -4   0  18       13.84       12.71      1.47 o 
  -3   0  18        0.00        0.11      1.05 o 
  -2   0  18      148.65      167.05      4.64 o 
  -1   0  18        0.03        0.87      1.00 o 
   0   0  18       62.37       59.07      3.45 o 
   1   0  18      270.06      275.15      8.80 o 
   2   0  18      122.93      142.31      5.74 o 
   3   0  18       20.16       22.53      2.55 o 
   4   0  18        3.31        0.26      1.90 o 
   5   0  18       21.00       20.53      3.19 o 
   6   0  18        9.10       12.31      3.22 o 
  -9   1  18        0.04       -0.79      1.64 o 
  -8   1  18        6.96        7.11      2.85 o 
  -7   1  18        4.87        4.48      1.41 o 
  -6   1  18       91.15       88.65      2.84 o 
  -5   1  18        0.01       -0.52      1.01 o 
  -4   1  18        0.26       -0.35      0.83 o 
  -3   1  18      206.67      199.08      3.21 o 
  -2   1  18       41.45       40.78      1.30 o 
  -1   1  18        0.00       -0.16      0.64 o 
   0   1  18        4.36        5.92      1.38 o 
   1   1  18        0.34        2.80      2.16 o 
   2   1  18        8.05        9.80      1.59 o 
   3   1  18        9.75        7.49      1.63 o 
   4   1  18        0.49       -1.20      1.41 o 
   5   1  18       47.82       42.86      2.51 o 
   6   1  18        0.88        0.37      1.80 o 
  -8   2  18       12.95       15.03      2.04 o 
  -7   2  18       28.41       28.64      1.95 o 
  -6   2  18       15.96       14.80      1.75 o 
  -5   2  18       45.81       48.84      2.15 o 
  -4   2  18      330.70      326.10      6.30 o 
  -3   2  18       37.54       31.28      2.63 o 
  -2   2  18       20.98       20.86      2.43 o 
  -1   2  18       10.26       10.57      1.03 o 
   0   2  18       12.38       10.16      2.14 o 
   1   2  18       18.86       18.48      1.93 o 
   2   2  18      124.36      133.21      4.11 o 
   3   2  18        4.36        4.54      1.59 o 
   4   2  18       48.76       50.71      5.03 o 
   5   2  18        5.75        5.59      1.90 o 
   6   2  18        0.11       -1.14      1.91 o 
  -8   3  18       22.76       22.53      2.34 o 
  -7   3  18        6.24        8.06      2.19 o 
  -6   3  18        3.97        2.52      1.56 o 
  -5   3  18       46.13       50.54      2.32 o 
  -4   3  18        4.24        5.06      1.37 o 
  -3   3  18       14.24       11.69      3.35 o 
  -2   3  18        0.14       -0.07      1.04 o 
  -1   3  18       13.43       15.12      1.35 o 
   0   3  18        0.46       -0.29      1.34 o 
   1   3  18        0.51        0.15      1.38 o 
   2   3  18      123.09      129.70      4.14 o 
   3   3  18       40.42       37.23      2.40 o 
   4   3  18        6.31        7.37      3.46 o 
   5   3  18        7.36        9.31      3.19 o 
  -6   4  18        6.35        5.65      1.81 o 
  -5   4  18       95.93       98.71      3.42 o 
  -4   4  18        5.52        4.72      1.58 o 
  -3   4  18        0.08       -0.77      1.32 o 
  -2   4  18        0.23        0.40      1.25 o 
  -1   4  18      200.16      179.25      6.03 o 
   0   4  18       23.05       19.49      2.28 o 
   1   4  18        6.16        4.00      1.76 o 
   2   4  18        1.76        3.72      1.69 o 
   3   4  18       16.54       15.13      3.05 o 
   4   4  18        8.93        5.29      2.90 o 
  -4   5  18        0.01       -1.56      1.56 o 
  -3   5  18       10.25        9.13      1.89 o 
  -2   5  18        0.24        0.05      4.40 o 
  -1   5  18       25.13       28.07      3.45 o 
   0   5  18        2.75       -2.58      2.67 o 
   1   5  18        0.51       -2.64      2.64 o 
   2   5  18        8.04       11.15      3.93 o 
  -8   1  19        0.33       -1.49      1.49 o 
  -7   1  19        0.00        0.08      1.82 o 
  -6   1  19        2.39        1.28      1.29 o 
  -5   1  19       10.38       13.05      1.60 o 
  -4   1  19      107.20       97.47      2.80 o 
  -3   1  19        0.21       -0.06      0.75 o 
  -2   1  19       59.22       62.27      1.74 o 
  -1   1  19        3.72        2.67      1.31 o 
   0   1  19       83.45       80.89      3.01 o 
   1   1  19       52.56       49.19      3.95 o 
   2   1  19      168.29      179.96      4.85 o 
   3   1  19       79.24       75.08      3.05 o 
   4   1  19       16.91       17.00      2.11 o 
   5   1  19        1.07        1.61      2.19 o 
   6   1  19        0.10        1.60      2.14 o 
  -8   2  19        5.22        4.93      1.84 o 
  -7   2  19        7.35        5.94      1.63 o 
  -6   2  19        8.36        9.77      1.64 o 
  -5   2  19        0.65        0.80      1.20 o 
  -4   2  19       41.43       31.92      1.78 o 
  -3   2  19       38.29       33.56      2.15 o 
  -2   2  19       64.98       65.70      1.71 o 
  -1   2  19        2.05        1.52      1.28 o 
   0   2  19        0.03        0.78      1.29 o 
   1   2  19       12.96        9.86      2.72 o 
   2   2  19        1.37        2.69      1.49 o 
   3   2  19        5.32        2.06      1.62 o 
   4   2  19       90.38       87.99      3.58 o 
   5   2  19        4.02        3.70      1.97 o 
  -7   3  19        2.52        1.62      1.71 o 
  -6   3  19        0.80        0.49      1.48 o 
  -5   3  19      172.35      172.20      5.14 o 
  -4   3  19        5.61        3.36      1.41 o 
  -3   3  19        5.40        8.07      1.43 o 
  -2   3  19       19.75       24.37      1.88 o 
  -1   3  19        5.57        2.69      1.48 o 
   0   3  19       81.98       83.81      3.19 o 
   1   3  19       15.64       15.19      4.87 o 
   2   3  19       40.56       38.80      2.46 o 
   3   3  19      286.53      291.63      7.08 o 
   4   3  19        0.48       -1.76      1.80 o 
   5   3  19        1.97        0.29      3.03 o 
  -6   4  19        8.11        9.38      2.04 o 
  -5   4  19      127.98      124.68      3.84 o 
  -4   4  19        6.68        9.20      1.81 o 
  -3   4  19        3.72        2.74      1.62 o 
  -2   4  19       13.24       18.96      1.90 o 
   0   4  19        0.97       -0.49      1.63 o 
   1   4  19        6.57        6.38      1.84 o 
   2   4  19        7.63        3.32      2.11 o 
   3   4  19       36.65       41.58      2.67 o 
  -3   5  19        4.05        6.93      1.98 o 
  -2   5  19       11.00       13.52      2.03 o 
   0   5  19        1.28        1.06      2.87 o 
   1   5  19        4.04        0.32      3.00 o 
  -8   0  20        1.37       -0.48      2.32 o 
  -7   0  20        1.28        0.48      2.06 o 
  -6   0  20       77.99       70.42      3.71 o 
  -5   0  20        0.25       -1.21      1.21 o 
  -4   0  20       66.69       68.74      2.54 o 
  -3   0  20      132.54      127.85      3.49 o 
  -2   0  20        2.62        3.48      1.28 o 
  -1   0  20       14.07        9.80      2.45 o 
   0   0  20       38.06       37.06      2.84 o 
   1   0  20       54.27       50.98      3.51 o 
   2   0  20        4.95        6.64      2.32 o 
   3   0  20       33.41       32.90      3.22 o 
   4   0  20       62.18       64.07      4.25 o 
   5   0  20       11.33       10.15      3.06 o 
  -8   1  20        0.24       -0.11      1.97 o 
  -7   1  20       42.93       37.05      3.22 o 
  -6   1  20        8.94        8.22      1.50 o 
  -5   1  20       27.01       27.80      1.78 o 
  -4   1  20        5.01        3.14      1.40 o 
  -3   1  20       33.19       32.69      1.35 o 
  -2   1  20        6.56        9.26      1.27 o 
  -1   1  20       14.80       13.76      1.74 o 
   0   1  20        3.33        3.27      1.72 o 
   1   1  20       31.76       27.57      2.00 o 
   2   1  20        0.44        3.86      3.05 o 
   3   1  20        4.75        7.01      2.14 o 
   4   1  20       34.37       32.82      2.34 o 
   5   1  20        6.73        7.84      2.02 o 
  -8   2  20       10.42        9.58      1.95 o 
  -7   2  20        8.55        8.80      1.86 o 
  -6   2  20       19.55       22.73      3.16 o 
  -5   2  20       29.73       31.34      2.34 o 
  -4   2  20        2.89        3.89      1.35 o 
  -3   2  20       11.83       14.14      1.79 o 
  -2   2  20        2.26        2.47      0.95 o 
  -1   2  20        0.50        0.06      1.42 o 
   0   2  20        2.13        0.72      1.40 o 
   1   2  20        5.00        4.34      1.66 o 
   2   2  20      209.12      216.43      5.69 o 
   3   2  20       73.92       76.29      3.31 o 
   4   2  20       22.80       30.80      3.90 o 
   5   2  20        5.18        5.04      2.05 o 
  -7   3  20        6.85        5.85      1.86 o 
  -6   3  20       10.29       10.45      1.86 o 
  -5   3  20      125.63      131.81      3.86 o 
  -4   3  20      257.30      243.40      5.42 o 
  -3   3  20       17.74       20.53      1.98 o 
  -2   3  20        0.30       -0.44      1.28 o 
  -1   3  20       27.55       29.42      2.30 o 
   0   3  20       12.59       13.31      2.01 o 
   1   3  20        2.10        0.23      1.97 o 
   2   3  20       59.44       55.29      2.89 o 
   3   3  20        0.81        0.74      1.76 o 
   4   3  20        0.20       -1.23      1.88 o 
  -5   4  20        1.76       -0.01      1.70 o 
  -4   4  20        4.98        5.21      1.80 o 
  -3   4  20       11.10       13.76      1.97 o 
  -2   4  20        0.27        5.58      2.16 o 
  -1   4  20       68.28       65.29      4.54 o 
   0   4  20        3.22        3.74      2.55 o 
   1   4  20       12.45       10.24      2.25 o 
   2   4  20        1.00       -1.78      2.26 o 
   3   4  20       26.18       26.28      2.84 o 
  -8   1  21        0.33       -0.80      2.77 o 
  -7   1  21        6.69        5.61      1.70 o 
  -6   1  21        0.70        2.30      1.47 o 
  -5   1  21        6.35        6.80      1.33 o 
  -4   1  21       40.63       36.25      2.68 o 
  -3   1  21       22.00       24.35      1.41 o 
  -2   1  21        0.60        0.98      1.51 o 
  -1   1  21        0.25        0.02      1.41 o 
   0   1  21        2.34        0.71      1.42 o 
   1   1  21      128.70      128.60      4.14 o 
   2   1  21       30.31       28.95      2.12 o 
   3   1  21        0.10       -0.95      1.69 o 
   4   1  21       34.20       34.07      2.47 o 
   5   1  21        1.02        3.14      2.16 o 
  -7   2  21        5.82        7.62      1.89 o 
  -6   2  21       84.06       86.22      3.13 o 
  -5   2  21       27.06       30.23      1.93 o 
  -4   2  21      281.33      267.17      5.72 o 
  -3   2  21        9.60       12.48      1.51 o 
  -2   2  21        0.41       -1.31      1.51 o 
  -1   2  21        3.18        3.72      1.62 o 
   0   2  21      142.31      127.15      4.08 o 
   1   2  21       15.41       14.72      2.11 o 
   2   2  21        9.73       12.03      2.82 o 
   3   2  21        1.27        0.95      1.88 o 
   4   2  21       14.68       16.29      3.61 o 
  -6   3  21       25.74       34.14      2.42 o 
  -5   3  21       39.34       42.19      2.53 o 
  -4   3  21       94.08       80.59      2.98 o 
  -3   3  21        6.34        5.54      1.55 o 
  -2   3  21       17.84       24.85      3.71 o 
  -1   3  21       15.67       17.35      2.28 o 
   0   3  21        7.69        5.31      2.35 o 
   1   3  21       14.25       14.36      2.17 o 
   2   3  21        4.52        1.84      2.53 o 
   3   3  21       56.33       60.70      3.24 o 
  -4   4  21        6.83        7.95      1.93 o 
  -3   4  21        0.64        0.71      1.55 o 
  -1   4  21        4.70        6.54      3.00 o 
   0   4  21        2.31        6.48      2.84 o 
   1   4  21       14.79       12.86      2.34 o 
   2   4  21        3.06        4.08      3.63 o 
  -7   0  22      224.61      240.80      8.09 o 
  -6   0  22        2.26        0.52      2.13 o 
  -5   0  22        2.20        1.27      2.50 o 
  -4   0  22        5.51        7.51      3.38 o 
  -3   0  22      132.60      135.04      3.90 o 
  -2   0  22        8.35        5.45      2.32 o 
  -1   0  22        5.09        2.13      2.29 o 
   0   0  22       13.59       13.79      2.80 o 
   1   0  22        0.70        1.19      2.42 o 
   2   0  22        4.51        2.71      2.42 o 
   3   0  22        9.46        7.22      2.77 o 
   4   0  22       69.95       62.78      4.48 o 
  -7   1  22        1.05        1.89      1.67 o 
  -6   1  22        0.28       -1.34      1.34 o 
  -5   1  22        0.21        1.23      1.22 o 
  -4   1  22       43.11       45.75      1.66 o 
  -3   1  22      118.35      120.60      2.54 o 
  -2   1  22        0.19        0.22      1.54 o 
  -1   1  22        3.32        0.81      1.61 o 
   0   1  22      107.90      100.27      3.64 o 
   1   1  22      213.22      214.31      5.74 o 
   2   1  22       28.26       30.07      2.31 o 
   3   1  22        5.74        5.06      1.91 o 
   4   1  22       24.64       29.68      2.64 o 
  -7   2  22        0.28        0.23      2.35 o 
  -6   2  22       71.26       75.08      2.97 o 
  -5   2  22       44.56       42.52      2.24 o 
  -4   2  22      224.54      202.49      4.13 o 
  -3   2  22        1.53        1.62      1.18 o 
  -2   2  22        9.34        6.50      5.32 o 
  -1   2  22        2.00        1.39      1.71 o 
   0   2  22        1.78        1.87      1.70 o 
   1   2  22       97.39       94.88      3.96 o 
   2   2  22        5.20        7.74      2.27 o 
   3   2  22        3.24        3.80      1.99 o 
   4   2  22        3.84        0.30      2.07 o 
  -5   3  22       10.65       15.31      4.91 o 
  -4   3  22        0.19        0.05      1.49 o 
  -3   3  22        8.72       11.60      1.55 o 
  -2   3  22       11.33       13.76      3.45 o 
  -1   3  22       26.04       28.45      2.75 o 
   0   3  22        0.03        0.61      1.80 o 
   1   3  22        0.31        3.76      1.97 o 
   2   3  22        4.77        2.77      1.99 o 
  -3   4  22        0.29        1.00      2.71 o 
  -2   4  22        5.04        9.02      3.38 o 
  -1   4  22       35.65       36.22      4.45 o 
   0   4  22        0.02       -1.35      2.90 o 
  -6   1  23       22.25       28.51      2.09 o 
  -5   1  23        0.00       -0.62      1.32 o 
  -4   1  23       29.88       30.82      1.67 o 
  -3   1  23        9.55        6.96      1.93 o 
  -2   1  23        1.61       -0.15      1.74 o 
  -1   1  23        4.71        4.30      1.84 o 
   0   1  23       69.82       70.94      3.48 o 
   1   1  23        9.62       13.41      3.98 o 
   2   1  23        1.55       -0.72      1.79 o 
   3   1  23        2.12        0.47      1.91 o 
  -6   2  23        0.26        2.66      1.65 o 
  -5   2  23        0.51        0.57      1.37 o 
  -4   2  23       56.29       54.82      2.16 o 
  -3   2  23       12.22       11.80      3.13 o 
  -2   2  23        0.00       -1.75      1.75 o 
  -1   2  23        2.30        3.43      3.03 o 
   0   2  23        8.79        7.96      1.97 o 
   1   2  23      260.72      261.93      6.77 o 
   2   2  23        0.55        0.54      1.92 o 
   3   2  23        0.01       -1.93      1.97 o 
  -5   3  23        9.34       10.38      2.84 o 
  -4   3  23       15.96       14.38      2.59 o 
  -3   3  23        2.90        1.74      2.74 o 
  -2   3  23        6.51        4.64      2.93 o 
  -1   3  23        0.45       -2.55      2.77 o 
   0   3  23        6.53        6.66      2.64 o 
   1   3  23       12.18       14.00      2.45 o 
  -6   0  24        3.85        5.87      2.84 o 
  -5   0  24       16.25       19.75      2.38 o 
  -4   0  24       39.34       33.36      2.59 o 
  -3   0  24       47.95       48.02      3.96 o 
  -2   0  24        7.73        4.25      2.71 o 
  -1   0  24        0.39        0.52      2.71 o 
   0   0  24        4.53        4.83      2.71 o 
   1   0  24      104.68      121.01      6.03 o 
   2   0  24        0.94        1.71      2.61 o 
   3   0  24       16.72       19.88      3.74 o 
  -6   1  24        1.82        2.01      3.37 o 
  -5   1  24        0.27        0.47      1.47 o 
  -4   1  24       31.61       28.29      1.80 o 
  -3   1  24       23.53       16.31      5.30 o 
  -2   1  24        0.50        0.53      1.99 o 
  -1   1  24        0.54       -1.33      1.84 o 
   0   1  24       20.39       19.48      2.49 o 
   1   1  24       14.23        8.91      2.16 o 
   2   1  24        4.49        1.59      2.02 o 
  -5   2  24      128.21      124.63      3.31 o 
  -4   2  24        0.04        0.37      1.36 o 
  -3   2  24        0.20        2.06      2.80 o 
  -2   2  24        0.03       -0.78      2.80 o 
  -1   2  24       33.32       29.63      6.12 o 
   0   2  24        9.78        6.49      2.13 o 
   1   2  24       50.82       57.01      3.10 o 
   2   2  24        7.87        8.03      3.27 o 
  -3   3  24        2.69        1.48      3.09 o 
  -2   3  24        7.08        8.93      3.35 o 
  -1   3  24        0.10        1.64      2.90 o 
   0   3  24        2.77        1.83      2.63 o 
  -5   1  25       19.05       23.60      2.14 o 
  -4   1  25        3.20       -0.48      2.87 o 
  -3   1  25        0.78        1.53      2.14 o 
  -2   1  25        0.07        0.99      2.03 o 
  -1   1  25       37.89       32.14      2.72 o 
   0   1  25       17.58       13.86      2.85 o 
   1   1  25       70.29       74.98      3.60 o 
  -4   2  25        1.35       -1.84      3.06 o 
  -3   2  25        3.81        6.12      3.48 o 
  -2   2  25        2.16        1.36      2.11 o 
  -1   2  25        0.95        1.22      2.18 o 
   0   2  25        2.47        1.73      2.07 o 
  -4   0  26       49.70       52.37      4.48 o 
  -3   0  26        0.55       -1.71      3.09 o 
  -2   0  26        0.31       -0.93      2.87 o 
  -1   0  26       15.22        9.02      3.35 o 
   0   0  26      169.50      172.38      7.73 o 
  -3   1  26        6.59        4.69      3.27 o 
  -2   1  26        6.80        2.09      2.14 o 
  -1   1  26        4.95        8.43      2.30 o 
   0   1  26        1.02        2.08      2.22 o 
                                                 
